# Supplementary material for: Mining the bladder cancer-associated genes by an integrated strategy for the construction and analysis of differential co-expression networks
Source: BMC Genomics. 2015 Jan 29;16(Suppl 3):S4. doi: 10.1186/1471-2164-16-S3-S4 (PMC4331807; doi:10.1186/1471-2164-16-S3-S4)
Supplement: Additional file 2 [file 1471-2164-16-S3-S4-S2.xls]

## Sheet: Sheet1
Low-regulated Gene	Up-regulated Gene
SCD5	PSMB3
OPHN1	HNRNPF
SH3GL3	RPN1
MEFV	SEC31A
SIX2	ZMIZ1
PIGR	PRCC
ADAMTS9	COPG1
CD3EAP	FAM134C
TCTN2	HNRNPA0
TIAM2	PDIA6
OR7A5	MCM7
ZNF507	POLD2
HOXA11	SMARCE1
LINC00574	HSPA9
OR5I1	SF3B2
RNF24	NDUFV1
RAB26	NME1
FKSG49	PDIA3
KRT2	NELFCD
ZNF835	TOX3
HHIPL2	AHCY
PHOX2B	HNRNPAB
KIR2DL4	TUBB
RAD51D	ACLY
MT4	SSRP1
KIR3DL1	SHMT2
ZNF747	EIF6
PNO1	CKS2
LINC00663	FADD
SLC5A4	RNASET2
F7	SLC38A1
GTPBP3	CHD8
SCN3B	ILF2
IFNA7	UBA1
SLC5A7	USP7
DNAH3	CAMK2N1
PYHIN1
MIR1204
CBLN1
PGLYRP4
ADTRP
LOC100507009
MAGEL2
SH3TC2
GSTM5
NPHS2
WNT16
CHST4
GDF9
ACVR2B-AS1
SNX15
PAX2
GSTA1
ZNF528
C1orf105
CYP1A2
ELSPBP1
MBL2
SLC4A4
ZC4H2
CD1A
LCT
CXCR1
STXBP6
GPR63
PTGER4P2-CDK2AP2P2
KCTD20
CLEC4E
FPR3
CDC5L
DEFA6
PSG2
LALBA
IFNA17
NKAIN1
DOK5
ATP7B
SYT2
LUZP4
CHODL
ADAMTS6
ZMAT4
CNTNAP1
TBC1D19
GRM6
B4GALNT1
SNCA
MME
HTR1E
DLK2
LRRC37BP1
MYO16
BTRC
INO80D
S100G
C1orf95
C5orf4
PLIN1
SYNDIG1
ABCG4
EFR3B
DNM3
TTLL4
SP4
KIF5A
LINC00312
SLC12A3
SECTM1
SSX2IP
STMN4
RHD
CA7
CEP85
SLC30A3
HSPB3
DPF3
IL1RL1
KCNMB2
FSHR
PSG6
C1orf61
CRP
CYP2B7P1
CYP4A11
RECK
PRODH2
SPP2
THEG
GABRB1
RFPL2
SLC5A1
EYA1
ELAVL2
PPFIA2
CD207
EDAR
HTR3B
HAND1
RFPL3
TMEM242
SPINK2
CA14
TPMT
BCL2L14
PPM1E
SLC17A7
GPR50
POU4F2
RALYL
OR10H3
STAG3L4
CHAT
OR2S2
NMNAT2
LECT2
MST1L
SLC18A1
CLDN17
KMO
CD80
TTTY15
CMKLR1
FAM184A
PDE1C
CDH17
SCML2
CD84
ZDHHC14
NXPE4
SLC30A4
PTH2R
RARB
KIAA1751
ADAM22
TPSG1
HSPB6
TTC18
SRGAP3
KANSL3
MID2
LOC441204
CYP2C19
C7orf69
CDRT1
PENK
TULP2
SLN
TEX14
NOX1
DNAH6
UBE2D4
MEP1B
OR6A2
RPS6KA6
ADAM21
SLC10A1
IL1RAPL2
FRAS1
G6PC2
SSUH2
PRPH
PEAK1
GFRA4
SCN4A
KCNA5
SLC15A1
CCR4
CLCN5
PDYN
ADORA3
ZNF205-AS1
L1CAM
SPN
SLC17A1
SEMA6D
CBL
ERVH-4
AHCYL2
SLC17A3
CYP2A7
OR7E12P
PCDHB1
NHLH1
UNC5C
ZFHX4
RNF185-AS1
FSCN3
PON1
IL24
EMR3
FAM120C
MBD5
GPR176
PRO2012
ZNF215
FOXN2
IL22
GK2
COL11A2
EFCAB1
MYOZ3
ZNF236
OR12D3
REN
KCNMB4
LOC100505498
KCNV1
PRB1
AQP2
PRRG3
AMPH
MYL4
KCNJ14
ERCC8
ATF7
ART1
EYA4
HYAL1
MBTPS2
LOC100507388
LINC00563
PDE6B
TAS2R3
SCUBE3
CSPG5
TMCC2
SLC39A9
ERVH-6
CER1
PTPRJ
SLC19A3
PDCD1LG2
OR1F1
RLBP1
ERICH1
SYT13
DNAH7
IFNA4
ETV1
HABP2
SEC14L5
DRP2
PLCB2
HAL
GNG4
NEK11
SLC11A1
ADAMTS20
TAP2
NCR2
CAMK1G
TAS2R13
AURKC
MIR4448
CPA2
CPB2
ATP8B2
SLC6A5
SCN8A
HSD17B3
CASP10
CYP2B6
RIC3
C8B
SLC5A5
FAM189A2
BTG4
KIR3DL3
CD40LG
PVT1
KCNIP1
NEIL3
GAD2
TIMP4
BEAN1
PIP
PDPR
HECW1
ATP10B
SLC7A9
YBX2
PKLR
CCBL1
SCN10A
PTH1R
MAS1
KLRD1
HERC2P4
PHEX
BTN1A1
SCGN
KIAA0087
CLDN9
MAP1LC3C
LRRC15
ZNF536
TRPM3
NTRK3
MAPK8
OR1G1
NMBR
KRT35
KIAA1654
SLC25A16
MYT1L
NPY6R
PROZ
SCLY
SIGLEC6
IL5RA
WDR78
OR1A2
FMO6P
THRB
CNKSR2
GYPB
