# Supplementary material for: Mining the bladder cancer-associated genes by an integrated strategy for the construction and analysis of differential co-expression networks
Source: BMC Genomics. 2015 Jan 29;16(Suppl 3):S4. doi: 10.1186/1471-2164-16-S3-S4 (PMC4331807; doi:10.1186/1471-2164-16-S3-S4)
Supplement: Additional file 6 [file 1471-2164-16-S3-S4-S6.txt]

#	Annotation	Total Genes With Ann	Your Genes (With Ann)	Your Genes (No Ann)	Genome (With Ann)	Genome (No Ann)	ln(Bayes factor)	neg ln(p value)	FE: neg ln(p value)	FE: neg ln(FDR)	Genes
1	GO:0007154 [3]: cell communication	1	1	25	3474	8779	3.03	6.49	0.0	0.0	FADD
2	GO:0006200 [7]: ATP catabolism	1	1	25	0	12253	2.87	6.29	6.16	2.55	ACLY
3	GO:0009143 [7]: nucleoside triphosphate catabolism	1	1	25	0	12253	2.87	6.29	6.16	2.55	ACLY
4	GO:0009146 [8]: purine nucleoside triphosphate catabolism	1	1	25	0	12253	2.87	6.29	6.16	2.55	ACLY
5	GO:0009203 [8]: ribonucleoside triphosphate catabolism	1	1	25	0	12253	2.87	6.29	6.16	2.55	ACLY
6	GO:0009207 [9]: purine ribonucleoside triphosphate catabolism	1	1	25	0	12253	2.87	6.29	6.16	2.55	ACLY
7	GO:0006730 [5]: one-carbon compound metabolism	2	2	24	34	12219	2.68	6.07	5.95	2.55	AHCY SHMT2
8	GO:0043283 [4]: biopolymer metabolism	9	9	17	1602	10651	2.43	5.8	5.44	2.55	CHD8 HNRPA0 HNRPF MCM7 POLD2 PSMB3 RNASET2 SF3B2 USP7
9	GO:0042267 [7]: natural killer cell mediated cytotoxicity	1	1	25	1	12252	2.17	5.47	5.47	2.55	TUBB
10	GO:0001909 [6]: immune cell mediated cytotoxicity	1	1	25	1	12252	2.17	5.47	5.47	2.55	TUBB
11	GO:0006101 [7]: citrate metabolism	1	1	25	1	12252	2.17	5.47	5.47	2.55	ACLY
12	GO:0006195 [7]: purine nucleotide catabolism	1	1	25	1	12252	2.17	5.47	5.47	2.55	ACLY
13	GO:0009154 [8]: purine ribonucleotide catabolism	1	1	25	1	12252	2.17	5.47	5.47	2.55	ACLY
14	GO:0009261 [7]: ribonucleotide catabolism	1	1	25	2	12251	1.77	5.06	5.06	2.25	ACLY
15	GO:0048193 [6]: Golgi vesicle transport	2	2	24	61	12192	1.6	4.91	4.86	2.25	COPG SEC31L1
16	GO:0009144 [8]: purine nucleoside triphosphate metabolism	2	2	24	65	12188	1.49	4.74	4.74	2.25	ACLY NME1
17	GO:0009199 [8]: ribonucleoside triphosphate metabolism	2	2	24	65	12188	1.49	4.74	4.74	2.25	ACLY NME1
18	GO:0009205 [9]: purine ribonucleoside triphosphate metabolism	2	2	24	65	12188	1.49	4.74	4.74	2.25	ACLY NME1
19	GO:0001906 [5]: cell killing	1	1	25	3	12250	1.48	4.74	4.77	2.25	TUBB
20	GO:0007165 [4]: signal transduction	1	1	25	2825	9428	1.46	4.74	0.0	0.0	FADD
21	GO:0009141 [7]: nucleoside triphosphate metabolism	2	2	24	68	12185	1.4	4.69	4.65	2.22	ACLY NME1
22	GO:0009150 [8]: purine ribonucleotide metabolism	2	2	24	77	12176	1.18	4.47	4.42	2.06	ACLY NME1
23	GO:0016070 [5]: RNA metabolism	4	4	22	447	11806	1.14	4.47	4.26	2.06	HNRPA0 HNRPF RNASET2 SF3B2
24	GO:0006163 [7]: purine nucleotide metabolism	2	2	24	81	12172	1.09	4.41	4.33	2.06	ACLY NME1
25	GO:0015936 [8]: coenzyme A metabolism	1	1	25	5	12248	1.08	4.35	4.37	2.06	ACLY
26	GO:0009259 [7]: ribonucleotide metabolism	2	2	24	84	12169	1.02	4.31	4.26	2.06	ACLY NME1
27	GO:0015804 [7]: neutral amino acid transport	1	1	25	6	12247	0.93	4.25	4.22	2.06	SLC38A1
28	GO:0050875 [3]: cellular physiological process	24	24	2	9071	3182	0.83	4.16	3.9	1.9	ACLY AHCY CHD8 CKS2 COPG FADD HNRPA0 HNRPF HSPA9B ITGB4BP MCM7 NDUFV1 NME1 POLD2 PSMB3 RNASET2 RPN1 SEC31L1 SF3B2 SHMT2 SLC38A1 SSRP1 TUBB USP7
29	GO:0008625 [10]: induction of apoptosis via death domain receptors	1	1	25	8	12245	0.69	4.01	3.97	1.9	FADD
30	GO:0009166 [6]: nucleotide catabolism	1	1	25	8	12245	0.69	4.01	3.97	1.9	ACLY
31	GO:0044237 [4]: cellular metabolism	19	19	7	6546	5707	0.56	3.91	3.4	1.9	ACLY AHCY CHD8 HNRPA0 HNRPF HSPA9B ITGB4BP MCM7 NDUFV1 NME1 POLD2 PSMB3 RNASET2 RPN1 SF3B2 SHMT2 SSRP1 TUBB USP7
32	GO:0019941 [9]: modification-dependent protein catabolism	2	2	24	112	12141	0.51	3.87	3.73	1.9	PSMB3 USP7
33	GO:0006511 [10]: ubiquitin-dependent protein catabolism	2	2	24	112	12141	0.51	3.87	3.73	1.9	PSMB3 USP7
34	GO:0012502 [7]: induction of programmed cell death	2	2	24	121	12132	0.37	3.7	3.59	1.9	FADD TUBB
35	GO:0006917 [8]: induction of apoptosis	2	2	24	121	12132	0.37	3.7	3.59	1.9	FADD TUBB
36	GO:0046036 [10]: CTP metabolism	1	1	25	12	12241	0.32	3.65	3.6	1.9	NME1
37	GO:0046051 [10]: UTP metabolism	1	1	25	12	12241	0.32	3.65	3.6	1.9	NME1
38	GO:0006228 [10]: UTP biosynthesis	1	1	25	12	12241	0.32	3.65	3.6	1.9	NME1
39	GO:0006241 [10]: CTP biosynthesis	1	1	25	12	12241	0.32	3.65	3.6	1.9	NME1
40	GO:0006544 [8]: glycine metabolism	1	1	25	12	12241	0.32	3.65	3.6	1.9	SHMT2
41	GO:0006563 [8]: L-serine metabolism	1	1	25	12	12241	0.32	3.65	3.6	1.9	SHMT2
42	GO:0009208 [9]: pyrimidine ribonucleoside triphosphate metabolism	1	1	25	12	12241	0.32	3.65	3.6	1.9	NME1
43	GO:0009209 [9]: pyrimidine ribonucleoside triphosphate biosynthesis	1	1	25	12	12241	0.32	3.65	3.6	1.9	NME1
44	GO:0043065 [7]: positive regulation of apoptosis	2	2	24	128	12125	0.28	3.6	3.49	1.9	FADD TUBB
45	GO:0043068 [6]: positive regulation of programmed cell death	2	2	24	129	12124	0.26	3.6	3.47	1.9	FADD TUBB
46	GO:0006890 [6]: retrograde transport, Golgi to ER	1	1	25	13	12240	0.24	3.55	3.53	1.9	COPG
47	GO:0046039 [10]: GTP metabolism	1	1	25	14	12239	0.18	3.5	3.46	1.9	NME1
48	GO:0006183 [10]: GTP biosynthesis	1	1	25	14	12239	0.18	3.5	3.46	1.9	NME1
49	GO:0045045 [5]: secretory pathway	2	2	24	138	12115	0.15	3.45	3.35	1.88	COPG SEC31L1
50	GO:0009147 [8]: pyrimidine nucleoside triphosphate metabolism	1	1	25	15	12238	0.12	3.45	3.4	1.9	NME1
51	GO:0009220 [8]: pyrimidine ribonucleotide biosynthesis	1	1	25	15	12238	0.12	3.45	3.4	1.9	NME1
52	GO:0006260 [6]: DNA replication	2	2	24	142	12111	0.1	3.45	3.3	1.86	MCM7 POLD2
53	GO:0006396 [6]: RNA processing	3	3	23	365	11888	0.07	3.4	3.18	1.77	HNRPA0 HNRPF SF3B2
54	GO:0009218 [8]: pyrimidine ribonucleotide metabolism	1	1	25	16	12237	0.06	3.4	3.34	1.88	NME1
55	GO:0006270 [8]: DNA replication initiation	1	1	25	18	12235	-0.05	0.0	3.23	1.81	MCM7
56	GO:0008152 [3]: metabolism	19	19	7	6946	5307	-0.06	0.0	2.71	1.54	ACLY AHCY CHD8 HNRPA0 HNRPF HSPA9B ITGB4BP MCM7 NDUFV1 NME1 POLD2 PSMB3 RNASET2 RPN1 SF3B2 SHMT2 SSRP1 TUBB USP7
57	GO:0006100 [8]: tricarboxylic acid cycle intermediate metabolism	1	1	25	20	12233	-0.15	0.0	3.13	1.76	ACLY
58	GO:0006139 [5]: nucleobase, nucleoside, nucleotide and nucleic acid metabolism	10	10	16	2957	9296	-0.15	0.0	2.59	1.46	ACLY CHD8 HNRPA0 HNRPF MCM7 NME1 POLD2 RNASET2 SF3B2 SSRP1
59	GO:0046785 [8]: microtubule polymerization	1	1	25	21	12232	-0.19	0.0	3.09	1.76	TUBB
60	GO:0006221 [7]: pyrimidine nucleotide biosynthesis	1	1	25	21	12232	-0.19	0.0	3.09	1.76	NME1
61	GO:0006891 [6]: intra-Golgi transport	1	1	25	21	12232	-0.19	0.0	3.09	1.76	COPG
62	GO:0007049 [5]: cell cycle	4	4	22	709	11544	-0.21	0.0	2.8	1.6	CKS2 MCM7 NME1 POLD2
63	GO:0006888 [6]: ER to Golgi transport	1	1	25	22	12231	-0.23	0.0	3.04	1.73	SEC31L1
64	GO:0006401 [6]: RNA catabolism	1	1	25	23	12230	-0.27	0.0	3.0	1.71	RNASET2
65	GO:0000067 [6]: DNA replication and chromosome cycle	2	2	24	183	12070	-0.32	0.0	2.85	1.6	MCM7 POLD2
66	GO:0009117 [6]: nucleotide metabolism	2	2	24	183	12070	-0.32	0.0	2.85	1.6	ACLY NME1
67	GO:0044238 [4]: primary metabolism	17	17	9	6269	5984	-0.41	0.0	2.26	1.31	ACLY CHD8 HNRPA0 HNRPF HSPA9B ITGB4BP MCM7 NME1 POLD2 PSMB3 RNASET2 RPN1 SF3B2 SHMT2 SSRP1 TUBB USP7
68	GO:0006120 [9]: mitochondrial electron transport, NADH to ubiquinone	1	1	25	28	12225	-0.44	0.0	2.82	1.6	NDUFV1
69	GO:0008624 [9]: induction of apoptosis by extracellular signals	1	1	25	28	12225	-0.44	0.0	2.82	1.6	FADD
70	GO:0006220 [7]: pyrimidine nucleotide metabolism	1	1	25	29	12224	-0.48	0.0	2.79	1.6	NME1
71	GO:0009069 [7]: serine family amino acid metabolism	1	1	25	29	12224	-0.48	0.0	2.79	1.6	SHMT2
72	GO:0044248 [5]: cellular catabolism	4	4	22	831	11422	-0.6	0.0	2.34	1.31	ACLY PSMB3 RNASET2 USP7
73	GO:0046907 [5]: intracellular transport	3	3	23	502	11751	-0.62	0.0	2.41	1.36	COPG SEC31L1 TUBB
74	GO:0007582 [2]: physiological process	25	25	1	10437	1816	-0.64	0.0	2.46	1.37	ACLY AHCY CHD8 CKS2 COPG FADD HNRPA0 HNRPF HSPA9B ILF2 ITGB4BP MCM7 NDUFV1 NME1 POLD2 PSMB3 RNASET2 RPN1 SEC31L1 SF3B2 SHMT2 SLC38A1 SSRP1 TUBB USP7
75	GO:0042775 [8]: ATP synthesis coupled electron transport (sensu Eukaryota)	1	1	25	35	12218	-0.65	0.0	2.61	1.46	NDUFV1
76	GO:0042773 [7]: ATP synthesis coupled electron transport	1	1	25	36	12217	-0.67	0.0	2.58	1.46	NDUFV1
77	GO:0006397 [7]: mRNA processing	2	2	24	235	12018	-0.71	0.0	2.42	1.36	HNRPA0 SF3B2
78	GO:0051258 [7]: protein polymerization	1	1	25	38	12215	-0.72	0.0	2.53	1.43	TUBB
79	GO:0000079 [5]: regulation of cyclin dependent protein kinase activity	1	1	25	38	12215	-0.72	0.0	2.53	1.43	CKS2
80	GO:0006259 [5]: DNA metabolism	3	3	23	535	11718	-0.74	0.0	2.27	1.31	CHD8 MCM7 POLD2
81	GO:0042981 [6]: regulation of apoptosis	2	2	24	248	12005	-0.8	0.0	2.33	1.31	FADD TUBB
82	GO:0009056 [4]: catabolism	4	4	22	905	11348	-0.81	0.0	2.1	1.24	ACLY PSMB3 RNASET2 USP7
83	GO:0043067 [5]: regulation of programmed cell death	2	2	24	250	12003	-0.81	0.0	2.31	1.31	FADD TUBB
84	GO:0016071 [6]: mRNA metabolism	2	2	24	254	11999	-0.83	0.0	2.29	1.31	HNRPA0 SF3B2
85	GO:0051244 [4]: regulation of cellular physiological process	3	3	23	564	11689	-0.85	0.0	2.15	1.25	FADD NME1 TUBB
86	GO:0051242 [5]: positive regulation of cellular physiological process	2	2	24	259	11994	-0.86	0.0	2.26	1.31	FADD TUBB
87	GO:0000086 [7]: G2/M transition of mitotic cell cycle	1	1	25	45	12208	-0.87	0.0	2.37	1.33	CKS2
88	GO:0046034 [6]: ATP metabolism	1	1	25	51	12202	-0.98	0.0	2.26	1.31	ACLY
89	GO:0006413 [8]: translational initiation	1	1	25	53	12200	-1.02	0.0	2.22	1.29	ITGB4BP
90	GO:0016192 [5]: vesicle-mediated transport	2	2	24	297	11956	-1.06	0.0	2.03	1.22	COPG SEC31L1
91	GO:0000082 [7]: G1/S transition of mitotic cell cycle	1	1	25	56	12197	-1.07	0.0	2.17	1.26	CKS2
92	GO:0006865 [6]: amino acid transport	1	1	25	56	12197	-1.07	0.0	2.17	1.26	SLC38A1
93	GO:0008283 [4]: cell proliferation	4	4	22	1054	11199	-1.12	0.0	1.71	1.08	CKS2 MCM7 NME1 POLD2
94	GO:0009145 [8]: purine nucleoside triphosphate biosynthesis	1	1	25	62	12191	-1.15	0.0	2.08	1.24	NME1
95	GO:0009201 [8]: ribonucleoside triphosphate biosynthesis	1	1	25	62	12191	-1.15	0.0	2.08	1.24	NME1
96	GO:0009206 [9]: purine ribonucleoside triphosphate biosynthesis	1	1	25	62	12191	-1.15	0.0	2.08	1.24	NME1
97	GO:0015837 [5]: amine transport	1	1	25	63	12190	-1.17	0.0	2.06	1.24	SLC38A1
98	GO:0006752 [7]: group transfer coenzyme metabolism	1	1	25	63	12190	-1.17	0.0	2.06	1.24	ACLY
99	GO:0009142 [7]: nucleoside triphosphate biosynthesis	1	1	25	63	12190	-1.17	0.0	2.06	1.24	NME1
100	GO:0044265 [6]: cellular macromolecule catabolism	3	3	23	692	11561	-1.21	0.0	1.72	1.08	PSMB3 RNASET2 USP7
101	GO:0043119 [4]: positive regulation of physiological process	2	2	24	335	11918	-1.22	0.0	1.84	1.12	FADD TUBB
102	GO:0009057 [5]: macromolecule catabolism	3	3	23	707	11546	-1.24	0.0	1.67	1.06	PSMB3 RNASET2 USP7
103	GO:0050896 [3]: response to stimulus	2	2	24	1942	10311	-1.26	0.0	0.07	0.05	FADD ILF2
104	GO:0015849 [5]: organic acid transport	1	1	25	72	12181	-1.28	0.0	1.94	1.15	SLC38A1
105	GO:0046942 [6]: carboxylic acid transport	1	1	25	72	12181	-1.28	0.0	1.94	1.15	SLC38A1
106	GO:0006261 [7]: DNA-dependent DNA replication	1	1	25	74	12179	-1.3	0.0	1.91	1.13	MCM7
107	GO:0009152 [8]: purine ribonucleotide biosynthesis	1	1	25	75	12178	-1.31	0.0	1.9	1.13	NME1
108	GO:0007166 [5]: cell surface receptor linked signal transduction	1	1	25	1420	10833	-1.32	0.0	0.04	0.03	FADD
109	GO:0043170 [4]: macromolecule metabolism	8	8	18	3138	9115	-1.33	0.0	1.07	0.73	ACLY HSPA9B ITGB4BP PSMB3 RNASET2 RPN1 TUBB USP7
110	GO:0043123 [6]: positive regulation of I-kappaB kinase/NF-kappaB cascade	1	1	25	78	12175	-1.35	0.0	1.87	1.12	FADD
111	GO:0006164 [7]: purine nucleotide biosynthesis	1	1	25	79	12174	-1.36	0.0	1.86	1.12	NME1
112	GO:0050874 [3]: organismal physiological process	2	2	24	1842	10411	-1.38	0.0	0.08	0.06	FADD ILF2
113	GO:0043122 [5]: regulation of I-kappaB kinase/NF-kappaB cascade	1	1	25	81	12172	-1.38	0.0	1.83	1.12	FADD
114	GO:0006119 [6]: oxidative phosphorylation	1	1	25	81	12172	-1.38	0.0	1.83	1.12	NDUFV1
115	GO:0009260 [7]: ribonucleotide biosynthesis	1	1	25	81	12172	-1.38	0.0	1.83	1.12	NME1
116	GO:0050794 [3]: regulation of cellular process	3	3	23	789	11464	-1.41	0.0	1.45	0.94	FADD NME1 TUBB
117	GO:0019735 [7]: antimicrobial humoral response (sensu Vertebrata)	1	1	25	84	12169	-1.41	0.0	1.8	1.1	FADD
118	GO:0030705 [6]: cytoskeleton-dependent intracellular transport	1	1	25	85	12168	-1.41	0.0	1.79	1.1	TUBB
119	GO:0007018 [7]: microtubule-based movement	1	1	25	85	12168	-1.41	0.0	1.79	1.1	TUBB
120	GO:0019730 [6]: antimicrobial humoral response	1	1	25	86	12167	-1.43	0.0	1.78	1.1	FADD
121	GO:0000074 [6]: regulation of cell cycle	2	2	24	396	11857	-1.43	0.0	1.58	1.0	CKS2 NME1
122	GO:0009967 [5]: positive regulation of signal transduction	1	1	25	89	12164	-1.45	0.0	1.75	1.09	FADD
123	GO:0045786 [7]: negative regulation of cell cycle	1	1	25	89	12164	-1.45	0.0	1.75	1.09	NME1
124	GO:0050789 [2]: regulation of biological process	7	7	19	2860	9393	-1.46	0.0	0.9	0.64	CHD8 CKS2 FADD MCM7 NME1 SSRP1 TUBB
125	GO:0019752 [6]: carboxylic acid metabolism	2	2	24	410	11843	-1.47	0.0	1.53	0.98	ACLY SHMT2
126	GO:0006082 [5]: organic acid metabolism	2	2	24	412	11841	-1.47	0.0	1.52	0.98	ACLY SHMT2
127	GO:0006092 [7]: main pathways of carbohydrate metabolism	1	1	25	92	12161	-1.48	0.0	1.72	1.08	ACLY
128	GO:0044260 [5]: cellular macromolecule metabolism	7	7	19	2979	9274	-1.5	0.0	0.79	0.58	ACLY HSPA9B ITGB4BP PSMB3 RPN1 TUBB USP7
129	GO:0045859 [4]: regulation of protein kinase activity	1	1	25	95	12158	-1.51	0.0	1.69	1.07	CKS2
130	GO:0016568 [8]: chromatin modification	1	1	25	99	12154	-1.54	0.0	1.65	1.05	CHD8
131	GO:0006915 [6]: apoptosis	2	2	24	438	11815	-1.55	0.0	1.43	0.93	FADD TUBB
132	GO:0012501 [5]: programmed cell death	2	2	24	440	11813	-1.55	0.0	1.43	0.93	FADD TUBB
133	GO:0050791 [3]: regulation of physiological process	6	6	20	2547	9706	-1.56	0.0	0.77	0.56	CHD8 FADD MCM7 NME1 SSRP1 TUBB
134	GO:0006333 [8]: chromatin assembly or disassembly	1	1	25	102	12151	-1.56	0.0	1.63	1.03	CHD8
135	GO:0009605 [4]: response to external stimulus	1	1	25	1262	10991	-1.57	0.0	0.06	0.05	FADD
136	GO:0019538 [5]: protein metabolism	6	6	20	2802	9451	-1.6	0.0	0.57	0.41	HSPA9B ITGB4BP PSMB3 RPN1 TUBB USP7
137	GO:0044267 [6]: cellular protein metabolism	6	6	20	2781	9472	-1.6	0.0	0.58	0.42	HSPA9B ITGB4BP PSMB3 RPN1 TUBB USP7
138	GO:0019222 [4]: regulation of metabolism	3	3	23	2035	10218	-1.6	0.0	0.19	0.14	CHD8 MCM7 SSRP1
139	GO:0007249 [7]: I-kappaB kinase/NF-kappaB cascade	1	1	25	108	12145	-1.6	0.0	1.57	1.0	FADD
140	GO:0006486 [8]: protein amino acid glycosylation	1	1	25	109	12144	-1.61	0.0	1.57	1.0	RPN1
141	GO:0008219 [4]: cell death	2	2	24	468	11785	-1.62	0.0	1.34	0.89	FADD TUBB
142	GO:0016265 [3]: death	2	2	24	472	11781	-1.62	0.0	1.33	0.89	FADD TUBB
143	GO:0044249 [5]: cellular biosynthesis	3	3	23	941	11312	-1.63	0.0	1.13	0.75	ITGB4BP NME1 RPN1
144	GO:0006350 [6]: transcription	3	3	23	1966	10287	-1.65	0.0	0.21	0.15	CHD8 MCM7 SSRP1
145	GO:0000910 [5]: cytokinesis	1	1	25	115	12138	-1.66	0.0	1.52	0.98	CKS2
146	GO:0009101 [7]: glycoprotein biosynthesis	1	1	25	115	12138	-1.66	0.0	1.52	0.98	RPN1
147	GO:0009058 [4]: biosynthesis	3	3	23	986	11267	-1.67	0.0	1.05	0.73	ITGB4BP NME1 RPN1
148	GO:0016064 [6]: humoral defense mechanism (sensu Vertebrata)	1	1	25	118	12135	-1.68	0.0	1.5	0.97	FADD
149	GO:0006732 [6]: coenzyme metabolism	1	1	25	119	12134	-1.68	0.0	1.49	0.97	ACLY
150	GO:0019219 [5]: regulation of nucleobase, nucleoside, nucleotide and nucleic acid metabolism	3	3	23	1900	10353	-1.69	0.0	0.23	0.17	CHD8 MCM7 SSRP1
151	GO:0045449 [6]: regulation of transcription	3	3	23	1874	10379	-1.71	0.0	0.25	0.18	CHD8 MCM7 SSRP1
152	GO:0006351 [7]: transcription, DNA-dependent	3	3	23	1866	10387	-1.71	0.0	0.25	0.18	CHD8 MCM7 SSRP1
153	GO:0006464 [7]: protein modification	2	2	24	1507	10746	-1.73	0.0	0.17	0.13	RPN1 USP7
154	GO:0051179 [3]: localization	4	4	22	1981	10272	-1.74	0.0	0.47	0.35	COPG SEC31L1 SLC38A1 TUBB
155	GO:0008285 [6]: negative regulation of cell proliferation	1	1	25	130	12123	-1.74	0.0	1.41	0.92	NME1
156	GO:0006810 [4]: transport	4	4	22	1971	10282	-1.74	0.0	0.48	0.35	COPG SEC31L1 SLC38A1 TUBB
157	GO:0006355 [7]: regulation of transcription, DNA-dependent	3	3	23	1810	10443	-1.74	0.0	0.27	0.2	CHD8 MCM7 SSRP1
158	GO:0006412 [6]: protein biosynthesis	2	2	24	529	11724	-1.74	0.0	1.17	0.78	ITGB4BP RPN1
159	GO:0051234 [4]: establishment of localization	4	4	22	1973	10280	-1.75	0.0	0.48	0.35	COPG SEC31L1 SLC38A1 TUBB
160	GO:0009100 [7]: glycoprotein metabolism	1	1	25	132	12121	-1.76	0.0	1.4	0.92	RPN1
161	GO:0009165 [6]: nucleotide biosynthesis	1	1	25	132	12121	-1.76	0.0	1.4	0.92	NME1
162	GO:0015980 [6]: energy derivation by oxidation of organic compounds	1	1	25	137	12116	-1.79	0.0	1.37	0.9	ACLY
163	GO:0006091 [5]: generation of precursor metabolites and energy	2	2	24	567	11686	-1.8	0.0	1.08	0.73	ACLY NDUFV1
164	GO:0051186 [5]: cofactor metabolism	1	1	25	143	12110	-1.81	0.0	1.33	0.89	ACLY
165	GO:0007017 [7]: microtubule-based process	1	1	25	143	12110	-1.81	0.0	1.33	0.89	TUBB
166	GO:0044257 [7]: cellular protein catabolism	2	2	24	582	11671	-1.82	0.0	1.04	0.73	PSMB3 USP7
167	GO:0006508 [8]: proteolysis and peptidolysis	2	2	24	582	11671	-1.82	0.0	1.04	0.73	PSMB3 USP7
168	GO:0009059 [5]: macromolecule biosynthesis	2	2	24	591	11662	-1.82	0.0	1.02	0.72	ITGB4BP RPN1
169	GO:0030163 [6]: protein catabolism	2	2	24	597	11656	-1.84	0.0	1.01	0.71	PSMB3 USP7
170	GO:0043285 [5]: biopolymer catabolism	2	2	24	604	11649	-1.84	0.0	0.99	0.7	PSMB3 USP7
171	GO:0009987 [2]: cellular process	24	24	2	10923	1330	-1.88	0.0	0.79	0.58	ACLY AHCY CHD8 CKS2 COPG FADD HNRPA0 HNRPF HSPA9B ITGB4BP MCM7 NDUFV1 NME1 POLD2 PSMB3 RNASET2 RPN1 SEC31L1 SF3B2 SHMT2 SLC38A1 SSRP1 TUBB USP7
172	GO:0043037 [7]: translation	1	1	25	162	12091	-1.9	0.0	1.22	0.8	ITGB4BP
173	GO:0006959 [5]: humoral immune response	1	1	25	162	12091	-1.9	0.0	1.22	0.8	FADD
174	GO:0006996 [5]: organelle organization and biogenesis	2	2	24	672	11581	-1.92	0.0	0.86	0.61	CHD8 TUBB
175	GO:0009966 [4]: regulation of signal transduction	1	1	25	169	12084	-1.93	0.0	1.19	0.79	FADD
176	GO:0000375 [8]: RNA splicing, via transesterification reactions	1	1	25	169	12084	-1.93	0.0	1.19	0.79	SF3B2
177	GO:0000377 [9]: RNA splicing, via transesterification reactions with bulged adenosine as nucleophile	1	1	25	169	12084	-1.93	0.0	1.19	0.79	SF3B2
178	GO:0000398 [8]: nuclear mRNA splicing, via spliceosome	1	1	25	169	12084	-1.93	0.0	1.19	0.79	SF3B2
179	GO:0007242 [5]: intracellular signaling cascade	1	1	25	990	11263	-1.94	0.0	0.12	0.09	FADD
180	GO:0050790 [3]: regulation of enzyme activity	1	1	25	181	12072	-1.97	0.0	1.13	0.75	CKS2
181	GO:0006955 [4]: immune response	2	2	24	745	11508	-1.97	0.0	0.74	0.54	FADD ILF2
182	GO:0016043 [4]: cell organization and biogenesis	2	2	24	823	11430	-2.01	0.0	0.64	0.45	CHD8 TUBB
183	GO:0000278 [6]: mitotic cell cycle	1	1	25	195	12058	-2.01	0.0	1.07	0.73	CKS2
184	GO:0006325 [7]: establishment and/or maintenance of chromatin architecture	1	1	25	195	12058	-2.01	0.0	1.07	0.73	CHD8
185	GO:0006952 [5]: defense response	2	2	24	836	11417	-2.02	0.0	0.62	0.45	FADD ILF2
186	GO:0008380 [7]: RNA splicing	1	1	25	197	12056	-2.02	0.0	1.06	0.73	SF3B2
187	GO:0009607 [4]: response to biotic stimulus	2	2	24	956	11297	-2.03	0.0	0.49	0.35	FADD ILF2
188	GO:0008610 [6]: lipid biosynthesis	1	1	25	200	12053	-2.03	0.0	1.05	0.73	ACLY
189	GO:0006323 [6]: DNA packaging	1	1	25	203	12050	-2.04	0.0	1.04	0.73	CHD8
190	GO:0006457 [7]: protein folding	1	1	25	216	12037	-2.07	0.0	0.99	0.7	HSPA9B
191	GO:0006950 [4]: response to stress	1	1	25	849	11404	-2.1	0.0	0.17	0.13	FADD
192	GO:0006520 [6]: amino acid metabolism	1	1	25	225	12028	-2.1	0.0	0.96	0.68	SHMT2
193	GO:0007001 [7]: chromosome organization and biogenesis (sensu Eukaryota)	1	1	25	230	12023	-2.11	0.0	0.94	0.67	CHD8
194	GO:0051276 [6]: chromosome organization and biogenesis	1	1	25	236	12017	-2.12	0.0	0.92	0.65	CHD8
195	GO:0006793 [5]: phosphorus metabolism	1	1	25	781	11472	-2.15	0.0	0.2	0.15	NDUFV1
196	GO:0006796 [6]: phosphate metabolism	1	1	25	781	11472	-2.15	0.0	0.2	0.15	NDUFV1
197	GO:0007243 [6]: protein kinase cascade	1	1	25	251	12002	-2.15	0.0	0.87	0.62	FADD
198	GO:0042127 [5]: regulation of cell proliferation	1	1	25	259	11994	-2.16	0.0	0.85	0.61	NME1
199	GO:0044262 [6]: cellular carbohydrate metabolism	1	1	25	257	11996	-2.16	0.0	0.86	0.61	ACLY
200	GO:0051243 [5]: negative regulation of cellular physiological process	1	1	25	264	11989	-2.17	0.0	0.84	0.61	NME1
201	GO:0006519 [5]: amino acid and derivative metabolism	1	1	25	264	11989	-2.17	0.0	0.84	0.61	SHMT2
202	GO:0009308 [5]: amine metabolism	1	1	25	310	11943	-2.23	0.0	0.72	0.52	SHMT2
203	GO:0007010 [6]: cytoskeleton organization and biogenesis	1	1	25	325	11928	-2.25	0.0	0.69	0.49	TUBB
204	GO:0016310 [7]: phosphorylation	1	1	25	636	11617	-2.27	0.0	0.29	0.21	NDUFV1
205	GO:0000004 [2]: biological_process unknown	1	1	25	354	11899	-2.28	0.0	0.63	0.45	PRCC
206	GO:0006118 [6]: electron transport	1	1	25	354	11899	-2.28	0.0	0.63	0.45	NDUFV1
207	GO:0006629 [5]: lipid metabolism	1	1	25	552	11701	-2.3	0.0	0.36	0.27	ACLY
208	GO:0005975 [5]: carbohydrate metabolism	1	1	25	407	11846	-2.3	0.0	0.54	0.38	ACLY
209	GO:0006512 [8]: ubiquitin cycle	1	1	25	546	11707	-2.3	0.0	0.36	0.27	USP7
210	GO:0043118 [4]: negative regulation of physiological process	1	1	25	418	11835	-2.31	0.0	0.52	0.37	NME1
211	GO:0044255 [5]: cellular lipid metabolism	1	1	25	428	11825	-2.31	0.0	0.5	0.36	ACLY
212	GO:0043207 [5]: response to external biotic stimulus	1	1	25	501	11752	-2.31	0.0	0.41	0.31	FADD
213	GO:0008104 [4]: protein localization	1	1	25	491	11762	-2.31	0.0	0.42	0.32	COPG
214	GO:0015031 [5]: protein transport	1	1	25	476	11777	-2.32	0.0	0.44	0.33	COPG
215	GO:0009613 [5]: response to pest, pathogen or parasite	1	1	25	470	11783	-2.32	0.0	0.45	0.33	FADD
216	GO:0045184 [5]: establishment of protein localization	1	1	25	478	11775	-2.32	0.0	0.44	0.33	COPG
