# Supplementary material for: Mining the bladder cancer-associated genes by an integrated strategy for the construction and analysis of differential co-expression networks
Source: BMC Genomics. 2015 Jan 29;16(Suppl 3):S4. doi: 10.1186/1471-2164-16-S3-S4 (PMC4331807; doi:10.1186/1471-2164-16-S3-S4)
Supplement: Additional file 7 [file 1471-2164-16-S3-S4-S7.txt]

#	Annotation	Total Genes With Ann	Your Genes (With Ann)	Your Genes (No Ann)	Genome (With Ann)	Genome (No Ann)	ln(Bayes factor)	neg ln(p value)	FE: neg ln(p value)	FE: neg ln(FDR)	Genes
1	GO:0050874 [3]: organismal physiological process	74	74	175	1770	10260	15.08	11.17	20.08	13.74	ADORA3 AMPH AQP2 C8B CBLN1 CCR4 CD1A CD40LG CD80 CHAT CHST4 CLCN5 CLEC4E CMKLR1 COL11A2 CRP DEFA6 ERCC8 EYA1 EYA4 F7 GABRB1 GAD2 GRM6 HTR1E HTR3B IL22 IL24 IL8RA KCNIP1 KCNMB2 KCNMB4 KIF5A KIR2DL4 KIR3DL1 KLRD1 MBL2 MEFV MEP1B NCR2 NPHS2 OR10H3 OR12D3 OR1A2 OR1F1 OR1G1 OR2S2 OR5I1 OR6A2 OR7A5 PAX2 PDCD1LG2 PDE6B PDYN PGLYRP4 PHEX PRB1 PROZ PSG2 PSG6 REN RLBP1 SCN10A SCUBE3 SLC15A1 SLC5A1 SLC5A7 S…
2	GO:0009605 [4]: response to external stimulus	53	53	196	1210	10820	10.51	11.17	15.5	9.86	ADORA3 C8B CCR4 CD40LG CD80 CLEC4E CMKLR1 COL11A2 CRP DEFA6 ERCC8 EYA1 EYA4 GRM6 IFNA17 IFNA4 IFNA7 IL22 IL8RA KCNIP1 KCNMB2 KCNMB4 KIR2DL4 KIR3DL1 KLRD1 LALBA LECT2 MBL2 MEFV NCR2 OR10H3 OR12D3 OR1A2 OR1F1 OR1G1 OR2S2 OR5I1 OR6A2 OR7A5 PAX2 PDE6B PGLYRP4 PON1 PRB1 RLBP1 SCN10A SLC11A1 SLC18A1 SPN TAS2R13 TAS2R3 THRB TULP2
3	GO:0006814 [8]: sodium ion transport	12	12	237	82	11948	9.35	11.17	14.72	9.48	SCN10A SCN3B SCN4A SCN8A SLC10A1 SLC12A3 SLC17A1 SLC17A3 SLC5A1 SLC5A4 SLC5A5 SLC5A7
4	GO:0030001 [7]: metal ion transport	22	22	227	322	11708	7.96	11.17	13.15	8.2	ATP7B KCNA5 KCNJ14 KCNMB2 KCNMB4 KCNV1 SCN10A SCN3B SCN4A SCN8A SLC10A1 SLC11A1 SLC12A3 SLC17A1 SLC17A3 SLC30A3 SLC30A4 SLC39A9 SLC5A1 SLC5A4 SLC5A5 SLC5A7
5	GO:0044238 [4]: primary metabolism	92	92	157	6194	5836	7.86	11.17	0.0	0.0	ADAM21 ADAM22 ADAMTS20 ADAMTS6 ADAMTS9 ART1 ATF7 AURKC BTRC CAMK1G CASP10 CBL CCBL1 CD80 CDC5L CHST4 CPA2 CPB2 CYP4A11 DNM3 DPF3 ELAVL2 ERCC8 ETV1 EYA1 EYA4 F7 GAD2 GK2 GRM6 GTPBP3 HABP2 HAL HAND1 HECW1 HOXA11 HSD17B3 HSPB3 HSPB6 HTLF HYAL1 LALBA LCT MAPK8 MBTPS2 MEP1B MID2 MME MYT1L NEIL3 NEK11 NHLH1 NMNAT2 NOX1 NTRK3 PAX2 PDPR PGLYRP4 PHEX PHOX2B PKLR PLCB2 POU4F2 PPM1E PRODH2 PROZ PTPRJ RAD51L…
6	GO:0006812 [6]: cation transport	26	26	223	444	11586	7.48	10.47	12.61	7.88	ATP10B ATP7B ATP8B2 KCNA5 KCNJ14 KCNMB2 KCNMB4 KCNV1 NOX1 SCN10A SCN3B SCN4A SCN8A SLC10A1 SLC11A1 SLC12A3 SLC17A1 SLC17A3 SLC30A3 SLC30A4 SLC39A9 SLC5A1 SLC5A4 SLC5A5 SLC5A7 TRPM3
7	GO:0007267 [4]: cell-cell signaling	28	28	221	510	11520	7.22	10.07	12.32	7.78	AMPH CBLN1 CD80 CHAT CHST4 GABRB1 GAD2 GPR50 HTR1E HTR3B IFNA17 IFNA4 IFNA7 IL22 KCNIP1 KCNMB2 KCNMB4 KIF5A LALBA MME PDYN PENK PHEX PTPRJ SCN10A SIGLEC6 SLC5A7 WNT16
8	GO:0006811 [5]: ion transport	33	33	216	671	11359	7.04	10.07	12.08	7.7	ATP10B ATP7B ATP8B2 CLCN5 COL11A2 GABRB1 HTR3B KCNA5 KCNJ14 KCNMB2 KCNMB4 KCNV1 MBL2 NOX1 SCN10A SCN3B SCN4A SCN8A SLC10A1 SLC11A1 SLC12A3 SLC17A1 SLC17A3 SLC17A7 SLC30A3 SLC30A4 SLC39A9 SLC4A4 SLC5A1 SLC5A4 SLC5A5 SLC5A7 TRPM3
9	GO:0050877 [4]: neurophysiological process	36	36	213	772	11258	6.95	10.07	11.96	7.7	AMPH CBLN1 CHAT COL11A2 ERCC8 EYA1 EYA4 GABRB1 GAD2 GRM6 HTR1E HTR3B KCNIP1 KCNMB2 KCNMB4 KIF5A OR10H3 OR12D3 OR1A2 OR1F1 OR1G1 OR2S2 OR5I1 OR6A2 OR7A5 PAX2 PDE6B PDYN PRB1 RLBP1 SCN10A SLC5A7 TAS2R13 TAS2R3 THRB TULP2
10	GO:0016043 [4]: cell organization and biogenesis	2	2	247	823	11207	6.88	10.07	0.0	0.0	KIF5A SPN
11	GO:0006139 [5]: nucleobase, nucleoside, nucleotide and nucleic acid metabolism	33	33	216	2934	9096	6.47	9.38	0.0	0.0	ATF7 CD80 CDC5L DPF3 ELAVL2 ERCC8 ETV1 EYA1 EYA4 GRM6 GTPBP3 HAND1 HOXA11 HTLF MYT1L NEIL3 NHLH1 NMNAT2 NOX1 PAX2 PHOX2B POU4F2 RAD51L3 RARB SCML2 SIX2 SP4 THRB TPMT ZFHX4 ZNF215 ZNF236 ZNF528
12	GO:0050896 [3]: response to stimulus	64	64	185	1880	10150	5.46	8.77	10.23	6.2	ADORA3 C8B CCR4 CD1A CD40LG CD80 CD84 CHST4 CLEC4E CMKLR1 COL11A2 CRP DEFA6 ERCC8 EYA1 EYA4 GRM6 HSPB3 HSPB6 IFNA17 IFNA4 IFNA7 IL22 IL24 IL8RA KCNIP1 KCNMB2 KCNMB4 KIR2DL4 KIR3DL1 KLRD1 LALBA LECT2 MAPK8 MBL2 MEFV NCR2 NEIL3 OR10H3 OR12D3 OR1A2 OR1F1 OR1G1 OR2S2 OR5I1 OR6A2 OR7A5 PAX2 PDCD1LG2 PDE6B PGLYRP4 PON1 PRB1 RAD51L3 RLBP1 SCN10A SLC11A1 SLC18A1 SPN TAP2 TAS2R13 TAS2R3 THRB TULP2
13	GO:0015672 [7]: monovalent inorganic cation transport	18	18	231	273	11757	5.35	8.6	10.52	6.38	KCNA5 KCNJ14 KCNMB2 KCNMB4 KCNV1 NOX1 SCN10A SCN3B SCN4A SCN8A SLC10A1 SLC12A3 SLC17A1 SLC17A3 SLC5A1 SLC5A4 SLC5A5 SLC5A7
14	GO:0008152 [3]: metabolism	111	111	138	6854	5176	5.01	8.53	0.0	0.0	ADAM21 ADAM22 ADAMTS20 ADAMTS6 ADAMTS9 ART1 ATF7 ATP7B ATP8B2 AURKC BTRC C5orf4 CA14 CA7 CAMK1G CASP10 CBL CCBL1 CD80 CDC5L CHAT CHST4 CPA2 CPB2 CYP1A2 CYP2A7 CYP2B6 CYP2B7P1 CYP2C19 CYP4A11 DEFA6 DNM3 DPF3 ELAVL2 ERCC8 ETV1 EYA1 EYA4 F7 GAD2 GK2 GRM6 GSTA1 GSTM5 GTPBP3 HABP2 HAL HAND1 HECW1 HOXA11 HSD17B3 HSPB3 HSPB6 HTLF HYAL1 KIF5A KMO LALBA LCT MAPK8 MBL2 MBTPS2 MEP1B MID2 MME MYT1L NEIL3 NEK…
15	GO:0009581 [5]: detection of external stimulus	27	27	222	568	11462	4.49	8.28	9.5	5.56	COL11A2 ERCC8 EYA1 EYA4 GRM6 KCNIP1 KCNMB2 KCNMB4 OR10H3 OR12D3 OR1A2 OR1F1 OR1G1 OR2S2 OR5I1 OR6A2 OR7A5 PAX2 PDE6B PGLYRP4 PRB1 RLBP1 SCN10A TAS2R13 TAS2R3 THRB TULP2
16	GO:0044237 [4]: cellular metabolism	104	104	145	6461	5569	4.44	8.12	0.0	0.0	ADAM21 ADAM22 ADAMTS20 ADAMTS6 ADAMTS9 ART1 ATF7 AURKC BTRC CA14 CA7 CAMK1G CASP10 CBL CCBL1 CD80 CDC5L CHAT CHST4 CPA2 CPB2 CYP1A2 CYP2A7 CYP2B6 CYP2B7P1 CYP2C19 CYP4A11 DEFA6 DNM3 DPF3 ELAVL2 ERCC8 ETV1 EYA1 EYA4 F7 GAD2 GK2 GRM6 GTPBP3 HABP2 HAL HAND1 HECW1 HOXA11 HSD17B3 HSPB3 HSPB6 HTLF KIF5A KMO LALBA MAPK8 MBL2 MBTPS2 MEP1B MID2 MME MYT1L NEIL3 NEK11 NHLH1 NMNAT2 NOX1 NTRK3 PAX2 PDPR PGLYR…
17	GO:0006996 [5]: organelle organization and biogenesis	2	2	247	672	11358	4.01	7.77	0.0	0.0	KIF5A SPN
18	GO:0043207 [5]: response to external biotic stimulus	23	23	226	479	11551	3.37	6.85	8.39	4.62	ADORA3 C8B CCR4 CD40LG CD80 CLEC4E CRP DEFA6 IFNA17 IFNA4 IFNA7 IL22 IL8RA KIR2DL4 KIR3DL1 KLRD1 LALBA MBL2 MEFV NCR2 PGLYRP4 SLC11A1 SPN
19	GO:0005513 [8]: calcium ion sensing	3	3	246	3	12027	3.27	6.73	8.76	4.9	KCNIP1 KCNMB2 KCNMB4
20	GO:0009593 [7]: detection of chemical substance	3	3	246	4	12026	2.73	6.16	8.21	4.51	KCNIP1 KCNMB2 KCNMB4
21	GO:0008283 [4]: cell proliferation	8	8	241	1050	10980	2.5	5.86	0.0	0.0	AURKC BTG4 CD40LG GRM6 IL5RA MAS1 RAD51L3 RECK
22	GO:0009613 [5]: response to pest, pathogen or parasite	21	21	228	450	11580	2.4	5.8	7.41	3.9	ADORA3 C8B CCR4 CD40LG CD80 CLEC4E CRP DEFA6 IFNA17 IFNA4 IFNA7 IL22 IL8RA KIR2DL4 KIR3DL1 KLRD1 MBL2 MEFV NCR2 SLC11A1 SPN
23	GO:0019228 [6]: generation of action potential	2	2	247	0	12030	2.3	5.63	7.8	4.19	KCNMB2 KCNMB4
24	GO:0042136 [6]: neurotransmitter biosynthesis	3	3	246	5	12025	2.28	5.55	7.76	4.19	CHAT GAD2 SLC5A7
25	GO:0019226 [5]: transmission of nerve impulse	14	14	235	242	11788	2.09	5.38	7.21	3.77	AMPH CBLN1 CHAT GABRB1 GAD2 HTR1E HTR3B KCNIP1 KCNMB2 KCNMB4 KIF5A PDYN SCN10A SLC5A7
26	GO:0007600 [5]: sensory perception	23	23	226	541	11489	1.84	5.1	6.78	3.44	COL11A2 ERCC8 EYA1 EYA4 GRM6 OR10H3 OR12D3 OR1A2 OR1F1 OR1G1 OR2S2 OR5I1 OR6A2 OR7A5 PAX2 PDE6B PRB1 RLBP1 SCN10A TAS2R13 TAS2R3 THRB TULP2
27	GO:0009582 [6]: detection of abiotic stimulus	9	9	240	116	11914	1.67	4.95	6.91	3.52	COL11A2 ERCC8 EYA1 GRM6 KCNIP1 KCNMB2 KCNMB4 PDE6B THRB
28	GO:0006412 [6]: protein biosynthesis	2	2	247	529	11501	1.43	4.69	0.0	0.0	CD80 DNM3
29	GO:0007268 [6]: synaptic transmission	13	13	236	236	11794	1.26	4.57	6.37	3.07	AMPH CBLN1 CHAT GABRB1 GAD2 HTR1E HTR3B KCNIP1 KCNMB4 KIF5A PDYN SCN10A SLC5A7
30	GO:0009059 [5]: macromolecule biosynthesis	3	3	246	590	11440	1.09	4.41	0.0	0.0	CD80 DNM3 LALBA
31	GO:0006952 [5]: defense response	29	29	220	809	11221	0.93	4.21	5.72	2.47	ADORA3 C8B CCR4 CD1A CD40LG CD80 CD84 CHST4 CLEC4E CMKLR1 CRP DEFA6 IFNA17 IFNA4 IFNA7 IL22 IL24 IL8RA KIR2DL4 KIR3DL1 KLRD1 LALBA MBL2 MEFV NCR2 PDCD1LG2 PGLYRP4 SPN TAP2
32	GO:0009607 [4]: response to biotic stimulus	32	32	217	926	11104	0.91	4.21	5.66	2.45	ADORA3 C8B CCR4 CD1A CD40LG CD80 CD84 CHST4 CLEC4E CMKLR1 CRP DEFA6 HSPB3 HSPB6 IFNA17 IFNA4 IFNA7 IL22 IL24 IL8RA KIR2DL4 KIR3DL1 KLRD1 LALBA MBL2 MEFV NCR2 PDCD1LG2 PGLYRP4 SLC11A1 SPN TAP2
33	GO:0050789 [2]: regulation of biological process	41	41	208	2826	9204	0.82	4.1	0.0	0.0	ADAM22 ADORA3 ATF7 BCL2L14 BTG4 CASP10 CD40LG CD80 CDC5L CNKSR2 DPF3 ELAVL2 ERCC8 ETV1 EYA1 EYA4 GNG4 GRM6 HAND1 HOXA11 HTLF KCNMB2 KCNMB4 LALBA MYT1L NHLH1 PAX2 PHOX2B POU4F2 RARB SCML2 SECTM1 SIX2 SNCA SP4 SPN THRB ZFHX4 ZNF215 ZNF236 ZNF528
34	GO:0008104 [4]: protein localization	2	2	247	490	11540	0.76	4.06	0.0	0.0	SNX15 TAP2
35	GO:0007154 [3]: cell communication	89	89	160	3386	8644	0.74	4.06	5.13	2.15	ADAM22 ADORA3 AMPH BTRC CBL CBLN1 CCR4 CD40LG CD80 CD84 CDH17 CHAT CHST4 CMKLR1 CNKSR2 CNTNAP1 COL11A2 EDAR EMR3 FSHR GABRB1 GAD2 GDF9 GNG4 GPR50 GPR63 GRM6 HABP2 HTR1E HTR3B IFNA17 IFNA4 IFNA7 IL1RL1 IL22 IL5RA IL8RA KCNIP1 KCNMB2 KCNMB4 KIF5A KIR2DL4 KLRD1 L1CAM LALBA MAPK8 MAS1 MME NCR2 NMBR NPY6R NTRK3 OPHN1 OR10H3 OR12D3 OR1A2 OR1F1 OR1G1 OR2S2 OR5I1 OR6A2 OR7A5 PCDHB1 PDE1C PDE6B PDYN PENK …
36	GO:0007049 [5]: cell cycle	5	5	244	708	11322	0.63	3.96	0.0	0.0	AURKC BTG4 GRM6 RAD51L3 RECK
37	GO:0045184 [5]: establishment of protein localization	2	2	247	477	11553	0.54	3.87	0.0	0.0	SNX15 TAP2
38	GO:0015031 [5]: protein transport	2	2	247	475	11555	0.5	3.82	0.0	0.0	SNX15 TAP2
39	GO:0050875 [3]: cellular physiological process	167	167	82	8928	3102	0.5	3.82	0.01	0.0	ABCG4 ADAM21 ADAM22 ADAMTS20 ADAMTS6 ADAMTS9 AMPH AQP2 ART1 ATF7 ATP10B ATP7B ATP8B2 AURKC BCL2L14 BTG4 BTRC C8B CA14 CA7 CAMK1G CASP10 CBL CCBL1 CD40LG CD80 CDC5L CDH17 CHAT CHST4 CLCN5 COL11A2 CPA2 CPB2 CSPG5 CYP1A2 CYP2A7 CYP2B6 CYP2B7P1 CYP2C19 CYP4A11 DEFA6 DNAH3 DNAH7 DNM3 DPF3 EDAR ELAVL2 ERCC8 ETV1 EYA1 EYA4 F7 GABRB1 GAD2 GK2 GRM6 GTPBP3 HABP2 HAL HAND1 HECW1 HOXA11 HSD17B3 HSPB3 HSPB6 H…
40	GO:0050791 [3]: regulation of physiological process	36	36	213	2517	9513	0.49	3.82	0.0	0.0	ADORA3 ATF7 BCL2L14 BTG4 CASP10 CD40LG CD80 CDC5L DPF3 ELAVL2 ERCC8 ETV1 EYA1 EYA4 GRM6 HAND1 HOXA11 HTLF KCNMB2 KCNMB4 LALBA MYT1L NHLH1 PAX2 PHOX2B POU4F2 RARB SCML2 SIX2 SNCA SP4 THRB ZFHX4 ZNF215 ZNF236 ZNF528
41	GO:0019222 [4]: regulation of metabolism	27	27	222	2011	10019	0.38	3.7	0.0	0.0	ATF7 CD80 CDC5L DPF3 ELAVL2 ERCC8 ETV1 EYA1 EYA4 GRM6 HAND1 HOXA11 HTLF MYT1L NHLH1 PAX2 PHOX2B POU4F2 RARB SCML2 SIX2 SP4 THRB ZFHX4 ZNF215 ZNF236 ZNF528
42	GO:0009628 [5]: response to abiotic stimulus	16	16	233	365	11665	0.37	3.7	5.34	2.22	CCR4 CMKLR1 COL11A2 DEFA6 ERCC8 EYA1 GRM6 IL8RA KCNIP1 KCNMB2 KCNMB4 LECT2 PDE6B SLC18A1 SPN THRB
43	GO:0044249 [5]: cellular biosynthesis	9	9	240	935	11095	0.13	3.45	0.0	0.0	CD80 CHAT DNM3 GAD2 LALBA NMNAT2 PAX2 PRODH2 SLC5A7
44	GO:0006396 [6]: RNA processing	1	1	248	367	11663	0.09	3.4	0.0	0.0	ELAVL2
45	GO:0016070 [5]: RNA metabolism	2	2	247	449	11581	0.07	3.4	0.0	0.0	ELAVL2 GTPBP3
46	GO:0009584 [8]: detection of visible light	2	2	247	3	12027	0.06	3.4	5.54	2.38	GRM6 PDE6B
47	GO:0007417 [6]: central nervous system development	7	7	242	98	11932	-0.02	0.0	5.21	2.15	DRP2 IL1RAPL2 NHLH1 RPS6KA6 SH3GL3 SNCA UNC5C
48	GO:0006350 [6]: transcription	27	27	222	1942	10088	-0.19	0.0	0.01	0.0	ATF7 CD80 CDC5L DPF3 ELAVL2 ERCC8 ETV1 EYA1 EYA4 GRM6 HAND1 HOXA11 HTLF MYT1L NHLH1 PAX2 PHOX2B POU4F2 RARB SCML2 SIX2 SP4 THRB ZFHX4 ZNF215 ZNF236 ZNF528
49	GO:0019229 [5]: regulation of vasoconstriction	2	2	247	4	12026	-0.33	0.0	5.15	2.15	KCNMB2 KCNMB4
50	GO:0006829 [9]: zinc ion transport	2	2	247	4	12026	-0.33	0.0	5.15	2.15	SLC30A3 SLC30A4
51	GO:0042133 [5]: neurotransmitter metabolism	3	3	246	16	12014	-0.35	0.0	5.07	2.13	CHAT GAD2 SLC5A7
52	GO:0006810 [4]: transport	53	53	196	1922	10108	-0.36	0.0	4.05	1.53	ABCG4 AMPH AQP2 ATP10B ATP7B ATP8B2 CDH17 CLCN5 COL11A2 CSPG5 DNM3 GABRB1 HTR3B KCNA5 KCNJ14 KCNMB2 KCNMB4 KCNV1 KIF5A MBL2 NOX1 RLBP1 SCN10A SCN3B SCN4A SCN8A SLC10A1 SLC11A1 SLC12A3 SLC15A1 SLC17A1 SLC17A3 SLC17A7 SLC18A1 SLC19A3 SLC25A16 SLC30A3 SLC30A4 SLC39A9 SLC4A4 SLC5A1 SLC5A4 SLC5A5 SLC5A7 SLC6A5 SLC7A9 SLN SNX15 STXBP6 SYT13 SYT2 TAP2 TRPM3
53	GO:0006950 [4]: response to stress	27	27	222	823	11207	-0.38	0.0	4.31	1.58	ADORA3 C8B CCR4 CD40LG CD80 CLEC4E CRP DEFA6 ERCC8 HSPB3 HSPB6 IFNA17 IFNA4 IFNA7 IL22 IL8RA KIR2DL4 KIR3DL1 KLRD1 MAPK8 MBL2 MEFV NCR2 NEIL3 RAD51L3 SLC11A1 SPN
54	GO:0051234 [4]: establishment of localization	53	53	196	1924	10106	-0.39	0.0	4.03	1.53	ABCG4 AMPH AQP2 ATP10B ATP7B ATP8B2 CDH17 CLCN5 COL11A2 CSPG5 DNM3 GABRB1 HTR3B KCNA5 KCNJ14 KCNMB2 KCNMB4 KCNV1 KIF5A MBL2 NOX1 RLBP1 SCN10A SCN3B SCN4A SCN8A SLC10A1 SLC11A1 SLC12A3 SLC15A1 SLC17A1 SLC17A3 SLC17A7 SLC18A1 SLC19A3 SLC25A16 SLC30A3 SLC30A4 SLC39A9 SLC4A4 SLC5A1 SLC5A4 SLC5A5 SLC5A7 SLC6A5 SLC7A9 SLN SNX15 STXBP6 SYT13 SYT2 TAP2 TRPM3
55	GO:0051179 [3]: localization	53	53	196	1932	10098	-0.45	0.0	3.96	1.53	ABCG4 AMPH AQP2 ATP10B ATP7B ATP8B2 CDH17 CLCN5 COL11A2 CSPG5 DNM3 GABRB1 HTR3B KCNA5 KCNJ14 KCNMB2 KCNMB4 KCNV1 KIF5A MBL2 NOX1 RLBP1 SCN10A SCN3B SCN4A SCN8A SLC10A1 SLC11A1 SLC12A3 SLC15A1 SLC17A1 SLC17A3 SLC17A7 SLC18A1 SLC19A3 SLC25A16 SLC30A3 SLC30A4 SLC39A9 SLC4A4 SLC5A1 SLC5A4 SLC5A5 SLC5A7 SLC6A5 SLC7A9 SLN SNX15 STXBP6 SYT13 SYT2 TAP2 TRPM3
56	GO:0000041 [8]: transition metal ion transport	4	4	245	35	11995	-0.49	0.0	4.86	1.98	ATP7B SLC11A1 SLC30A3 SLC30A4
57	GO:0006351 [7]: transcription, DNA-dependent	26	26	223	1843	10187	-0.53	0.0	0.01	0.0	ATF7 CDC5L DPF3 ELAVL2 ERCC8 ETV1 EYA1 EYA4 GRM6 HAND1 HOXA11 HTLF MYT1L NHLH1 PAX2 PHOX2B POU4F2 RARB SCML2 SIX2 SP4 THRB ZFHX4 ZNF215 ZNF236 ZNF528
58	GO:0001505 [7]: regulation of neurotransmitter levels	4	4	245	36	11994	-0.58	0.0	4.77	1.95	CHAT GAD2 KCNMB4 SLC5A7
59	GO:0006955 [4]: immune response	24	24	225	723	11307	-0.64	0.0	4.07	1.53	ADORA3 C8B CCR4 CD1A CD40LG CD80 CHST4 CLEC4E CMKLR1 CRP DEFA6 IL22 IL24 IL8RA KIR2DL4 KIR3DL1 KLRD1 MBL2 MEFV NCR2 PDCD1LG2 PGLYRP4 SPN TAP2
60	GO:0042310 [6]: vasoconstriction	2	2	247	5	12025	-0.64	0.0	4.82	1.98	KCNMB2 KCNMB4
61	GO:0001539 [5]: ciliary or flagellar motility	2	2	247	5	12025	-0.64	0.0	4.82	1.98	DNAH3 DNAH7
62	GO:0019219 [5]: regulation of nucleobase, nucleoside, nucleotide and nucleic acid metabolism	27	27	222	1876	10154	-0.69	0.0	0.01	0.0	ATF7 CD80 CDC5L DPF3 ELAVL2 ERCC8 ETV1 EYA1 EYA4 GRM6 HAND1 HOXA11 HTLF MYT1L NHLH1 PAX2 PHOX2B POU4F2 RARB SCML2 SIX2 SP4 THRB ZFHX4 ZNF215 ZNF236 ZNF528
63	GO:0019538 [5]: protein metabolism	44	44	205	2764	9266	-0.73	0.0	0.02	0.0	ADAM21 ADAM22 ADAMTS20 ADAMTS6 ADAMTS9 ART1 AURKC BTRC CAMK1G CASP10 CBL CD80 CHST4 CPA2 CPB2 DNM3 F7 HABP2 HECW1 HSPB3 HSPB6 MAPK8 MBTPS2 MEP1B MID2 MME NEK11 NTRK3 PHEX PPM1E PROZ PTPRJ REN RFPL2 RFPL3 RNF24 RPS6KA6 SLC7A9 TAP2 TEX14 THEG TPSG1 TTLL4 UBE2D4
64	GO:0009058 [4]: biosynthesis	11	11	238	978	11052	-0.73	0.0	0.01	0.0	CCBL1 CD80 CHAT DNM3 GAD2 HAL LALBA NMNAT2 PAX2 PRODH2 SLC5A7
65	GO:0000074 [6]: regulation of cell cycle	2	2	247	396	11634	-0.8	0.0	0.0	0.0	BTG4 RECK
66	GO:0007399 [5]: neurogenesis	15	15	234	388	11642	-0.83	0.0	4.05	1.53	CBLN1 CSPG5 DRP2 IL1RAPL2 L1CAM NHLH1 NTRK3 OPHN1 PAX2 PHOX2B POU4F2 RPS6KA6 SH3GL3 SNCA UNC5C
67	GO:0006259 [5]: DNA metabolism	4	4	245	534	11496	-0.84	0.0	0.0	0.0	ERCC8 GRM6 NEIL3 RAD51L3
68	GO:0044267 [6]: cellular protein metabolism	44	44	205	2743	9287	-0.86	0.0	0.02	0.0	ADAM21 ADAM22 ADAMTS20 ADAMTS6 ADAMTS9 ART1 AURKC BTRC CAMK1G CASP10 CBL CD80 CHST4 CPA2 CPB2 DNM3 F7 HABP2 HECW1 HSPB3 HSPB6 MAPK8 MBTPS2 MEP1B MID2 MME NEK11 NTRK3 PHEX PPM1E PROZ PTPRJ REN RFPL2 RFPL3 RNF24 RPS6KA6 SLC7A9 TAP2 TEX14 THEG TPSG1 TTLL4 UBE2D4
69	GO:0009653 [3]: morphogenesis	33	33	216	1117	10913	-0.88	0.0	3.65	1.34	CBLN1 CD80 CMKLR1 COL11A2 CSPG5 DRP2 EDAR EYA1 EYA4 FSHR HAND1 HOXA11 HSD17B3 IL1RAPL2 L1CAM LECT2 MAS1 MYL4 NHLH1 NTRK3 OPHN1 PAX2 PHEX PHOX2B POU4F2 RPS6KA6 SCML2 SH3GL3 SIX2 SNCA SPN SPP2 UNC5C
70	GO:0045449 [6]: regulation of transcription	27	27	222	1850	10180	-0.88	0.0	0.02	0.0	ATF7 CD80 CDC5L DPF3 ELAVL2 ERCC8 ETV1 EYA1 EYA4 GRM6 HAND1 HOXA11 HTLF MYT1L NHLH1 PAX2 PHOX2B POU4F2 RARB SCML2 SIX2 SP4 THRB ZFHX4 ZNF215 ZNF236 ZNF528
71	GO:0043170 [4]: macromolecule metabolism	51	51	198	3095	8935	-0.89	0.0	0.02	0.0	ADAM21 ADAM22 ADAMTS20 ADAMTS6 ADAMTS9 ART1 AURKC BTRC CAMK1G CASP10 CBL CD80 CHST4 CPA2 CPB2 DNM3 F7 GAD2 GK2 HABP2 HECW1 HSPB3 HSPB6 HYAL1 LALBA LCT MAPK8 MBTPS2 MEP1B MID2 MME NEK11 NTRK3 PGLYRP4 PHEX PKLR PPM1E PROZ PTPRJ REN RFPL2 RFPL3 RNF24 RPS6KA6 SLC7A9 TAP2 TEX14 THEG TPSG1 TTLL4 UBE2D4
72	GO:0001508 [6]: regulation of action potential	2	2	247	6	12024	-0.91	0.0	4.55	1.79	KCNMB2 KCNMB4
73	GO:0006536 [8]: glutamate metabolism	2	2	247	6	12024	-0.91	0.0	4.55	1.79	GAD2 PRODH2
74	GO:0044260 [5]: cellular macromolecule metabolism	48	48	201	2938	9092	-0.91	0.0	0.02	0.0	ADAM21 ADAM22 ADAMTS20 ADAMTS6 ADAMTS9 ART1 AURKC BTRC CAMK1G CASP10 CBL CD80 CHST4 CPA2 CPB2 DNM3 F7 GAD2 HABP2 HECW1 HSPB3 HSPB6 LALBA MAPK8 MBTPS2 MEP1B MID2 MME NEK11 NTRK3 PGLYRP4 PHEX PKLR PPM1E PROZ PTPRJ REN RFPL2 RFPL3 RNF24 RPS6KA6 SLC7A9 TAP2 TEX14 THEG TPSG1 TTLL4 UBE2D4
75	GO:0006355 [7]: regulation of transcription, DNA-dependent	26	26	223	1787	10243	-0.95	0.0	0.02	0.0	ATF7 CDC5L DPF3 ELAVL2 ERCC8 ETV1 EYA1 EYA4 GRM6 HAND1 HOXA11 HTLF MYT1L NHLH1 PAX2 PHOX2B POU4F2 RARB SCML2 SIX2 SP4 THRB ZFHX4 ZNF215 ZNF236 ZNF528
76	GO:0007186 [6]: G-protein coupled receptor protein signaling pathway	29	29	220	965	11065	-1.05	0.0	3.52	1.24	ADORA3 CCR4 CMKLR1 EMR3 FSHR GNG4 GPR50 GPR63 GRM6 HTR1E IL8RA MAS1 NMBR NPY6R OR10H3 OR12D3 OR1A2 OR1F1 OR1G1 OR2S2 OR5I1 OR6A2 OR7A5 PDYN PENK PLCB2 PRB1 TAS2R13 TAS2R3
77	GO:0009617 [6]: response to bacteria	5	5	244	67	11963	-1.08	0.0	4.18	1.53	C8B DEFA6 LALBA PGLYRP4 SLC11A1
78	GO:0044248 [5]: cellular catabolism	25	25	224	810	11220	-1.18	0.0	3.43	1.22	ADAM21 ADAM22 ADAMTS20 ADAMTS6 ADAMTS9 BTRC CASP10 CPA2 CPB2 F7 GAD2 HABP2 HAL LALBA MBTPS2 MEP1B MME PDPR PGLYRP4 PHEX PKLR PRODH2 PROZ REN TPSG1
79	GO:0046907 [5]: intracellular transport	4	4	245	501	11529	-1.28	0.0	0.01	0.0	CSPG5 KIF5A SNX15 TAP2
80	GO:0007242 [5]: intracellular signaling cascade	12	12	237	979	11051	-1.28	0.0	0.02	0.0	ADORA3 CCR4 CD80 HTR1E MAPK8 NMBR PLCB2 RAB26 SECTM1 SNX15 STMN4 TIAM2
81	GO:0015833 [5]: peptide transport	2	2	247	8	12022	-1.34	0.0	4.1	1.53	SLC15A1 TAP2
82	GO:0050880 [5]: regulation of blood vessel size	2	2	247	8	12022	-1.34	0.0	4.1	1.53	KCNMB2 KCNMB4
83	GO:0006820 [6]: anion transport	8	8	241	166	11864	-1.4	0.0	3.67	1.34	CLCN5 COL11A2 MBL2 SLC10A1 SLC12A3 SLC17A1 SLC17A7 SLC4A4
84	GO:0009611 [5]: response to wounding	11	11	238	275	11755	-1.47	0.0	3.45	1.22	ADORA3 CCR4 CD40LG CD80 CRP IL22 IL8RA KIR2DL4 MEFV NCR2 SPN
85	GO:0006629 [5]: lipid metabolism	5	5	244	548	11482	-1.48	0.0	0.01	0.0	CYP4A11 HSD17B3 MBTPS2 NMNAT2 PLCB2
86	GO:0009063 [7]: amino acid catabolism	4	4	245	49	11981	-1.48	0.0	3.81	1.46	GAD2 HAL PDPR PRODH2
87	GO:0009056 [4]: catabolism	26	26	223	883	11147	-1.49	0.0	3.05	1.11	ADAM21 ADAM22 ADAMTS20 ADAMTS6 ADAMTS9 BTRC CASP10 CPA2 CPB2 F7 GAD2 HABP2 HAL LALBA MBTPS2 MEP1B MME PDPR PGLYRP4 PHEX PKLR PLCB2 PRODH2 PROZ REN TPSG1
88	GO:0006464 [7]: protein modification	22	22	227	1487	10543	-1.55	0.0	0.03	0.0	ART1 AURKC BTRC CAMK1G CBL CD80 CHST4 HECW1 MAPK8 MID2 NEK11 NTRK3 PHEX PPM1E PTPRJ RFPL2 RFPL3 RNF24 RPS6KA6 TEX14 TTLL4 UBE2D4
89	GO:0007606 [6]: sensory perception of chemical stimulus	11	11	238	280	11750	-1.56	0.0	3.35	1.19	OR10H3 OR12D3 OR1A2 OR1F1 OR1G1 OR2S2 OR5I1 OR6A2 OR7A5 TAS2R13 TAS2R3
90	GO:0043283 [4]: biopolymer metabolism	24	24	225	1587	10443	-1.58	0.0	0.04	0.0	ADAM21 ADAM22 ADAMTS20 ADAMTS6 ADAMTS9 BTRC CASP10 CPA2 CPB2 ELAVL2 ERCC8 F7 GRM6 GTPBP3 HABP2 MBTPS2 MEP1B MME NEIL3 PHEX PROZ RAD51L3 REN TPSG1
91	GO:0045425 [9]: positive regulation of granulocyte macrophage colony-stimulating factor biosynthesis	1	1	248	0	12030	-1.6	0.0	3.9	1.53	CD80
92	GO:0046351 [7]: disaccharide biosynthesis	1	1	248	0	12030	-1.6	0.0	3.9	1.53	LALBA
93	GO:0005988 [8]: lactose metabolism	1	1	248	0	12030	-1.6	0.0	3.9	1.53	LALBA
94	GO:0005989 [8]: lactose biosynthesis	1	1	248	0	12030	-1.6	0.0	3.9	1.53	LALBA
95	GO:0006746 [8]: FADH2 metabolism	1	1	248	0	12030	-1.6	0.0	3.9	1.53	NOX1
96	GO:0007039 [7]: vacuolar protein catabolism	1	1	248	0	12030	-1.6	0.0	3.9	1.53	CPA2
97	GO:0007587 [5]: sugar utilization	1	1	248	0	12030	-1.6	0.0	3.9	1.53	SLC5A1
98	GO:0008292 [7]: acetylcholine biosynthesis	1	1	248	0	12030	-1.6	0.0	3.9	1.53	SLC5A7
99	GO:0009887 [4]: organogenesis	26	26	223	898	11132	-1.62	0.0	2.89	1.11	CBLN1 CD80 CMKLR1 COL11A2 CSPG5 DRP2 EDAR FSHR HAND1 HSD17B3 IL1RAPL2 L1CAM LECT2 MYL4 NHLH1 NTRK3 OPHN1 PAX2 PHEX PHOX2B POU4F2 RPS6KA6 SH3GL3 SNCA SPP2 UNC5C
100	GO:0048513 [3]: organ development	26	26	223	898	11132	-1.62	0.0	2.89	1.11	CBLN1 CD80 CMKLR1 COL11A2 CSPG5 DRP2 EDAR FSHR HAND1 HSD17B3 IL1RAPL2 L1CAM LECT2 MYL4 NHLH1 NTRK3 OPHN1 PAX2 PHEX PHOX2B POU4F2 RPS6KA6 SH3GL3 SNCA SPP2 UNC5C
101	GO:0009310 [6]: amine catabolism	4	4	245	52	11978	-1.65	0.0	3.63	1.33	GAD2 HAL PDPR PRODH2
102	GO:0044257 [7]: cellular protein catabolism	18	18	231	566	11464	-1.7	0.0	2.98	1.11	ADAM21 ADAM22 ADAMTS20 ADAMTS6 ADAMTS9 BTRC CASP10 CPA2 CPB2 F7 HABP2 MBTPS2 MEP1B MME PHEX PROZ REN TPSG1
103	GO:0006508 [8]: proteolysis and peptidolysis	18	18	231	566	11464	-1.7	0.0	2.98	1.11	ADAM21 ADAM22 ADAMTS20 ADAMTS6 ADAMTS9 BTRC CASP10 CPA2 CPB2 F7 HABP2 MBTPS2 MEP1B MME PHEX PROZ REN TPSG1
104	GO:0042127 [5]: regulation of cell proliferation	1	1	248	259	11771	-1.82	0.0	0.0	0.0	BTG4
105	GO:0030163 [6]: protein catabolism	18	18	231	581	11449	-1.85	0.0	2.78	1.09	ADAM21 ADAM22 ADAMTS20 ADAMTS6 ADAMTS9 BTRC CASP10 CPA2 CPB2 F7 HABP2 MBTPS2 MEP1B MME PHEX PROZ REN TPSG1
106	GO:0016071 [6]: mRNA metabolism	1	1	248	255	11775	-1.89	0.0	0.01	0.0	ELAVL2
107	GO:0007010 [6]: cytoskeleton organization and biogenesis	2	2	247	324	11706	-1.91	0.0	0.01	0.0	KIF5A SPN
108	GO:0007166 [5]: cell surface receptor linked signal transduction	36	36	213	1385	10645	-1.91	0.0	2.37	0.94	ADORA3 BTRC CBL CCR4 CMKLR1 EMR3 FSHR GDF9 GNG4 GPR50 GPR63 GRM6 HTR1E IL8RA KLRD1 MAS1 NMBR NPY6R NTRK3 OR10H3 OR12D3 OR1A2 OR1F1 OR1G1 OR2S2 OR5I1 OR6A2 OR7A5 PDYN PENK PLCB2 PRB1 PTPRJ TAS2R13 TAS2R3 WNT16
109	GO:0043285 [5]: biopolymer catabolism	18	18	231	588	11442	-1.93	0.0	2.69	1.02	ADAM21 ADAM22 ADAMTS20 ADAMTS6 ADAMTS9 BTRC CASP10 CPA2 CPB2 F7 HABP2 MBTPS2 MEP1B MME PHEX PROZ REN TPSG1
110	GO:0007409 [6]: axonogenesis	3	3	246	32	11998	-1.93	0.0	3.4	1.2	OPHN1 PAX2 UNC5C
111	GO:0044265 [6]: cellular macromolecule catabolism	20	20	229	675	11355	-1.95	0.0	2.63	1.0	ADAM21 ADAM22 ADAMTS20 ADAMTS6 ADAMTS9 BTRC CASP10 CPA2 CPB2 F7 HABP2 MBTPS2 MEP1B MME PGLYRP4 PHEX PKLR PROZ REN TPSG1
112	GO:0007162 [5]: negative regulation of cell adhesion	2	2	247	12	12018	-1.97	0.0	3.45	1.22	ADAM22 SPN
113	GO:0009065 [8]: glutamine family amino acid catabolism	2	2	247	12	12018	-1.97	0.0	3.45	1.22	GAD2 PRODH2
114	GO:0009057 [5]: macromolecule catabolism	20	20	229	690	11340	-2.08	0.0	2.46	0.94	ADAM21 ADAM22 ADAMTS20 ADAMTS6 ADAMTS9 BTRC CASP10 CPA2 CPB2 F7 HABP2 MBTPS2 MEP1B MME PGLYRP4 PHEX PKLR PROZ REN TPSG1
115	GO:0006886 [6]: intracellular protein transport	2	2	247	312	11718	-2.08	0.0	0.01	0.0	SNX15 TAP2
116	GO:0007264 [6]: small GTPase mediated signal transduction	1	1	248	240	11790	-2.14	0.0	0.01	0.0	RAB26
117	GO:0009615 [6]: response to virus	3	3	246	36	11994	-2.18	0.0	3.12	1.13	IFNA17 IFNA4 IFNA7
118	GO:0006769 [8]: nicotinamide metabolism	2	2	247	14	12016	-2.21	0.0	3.2	1.19	NMNAT2 NOX1
119	GO:0006397 [7]: mRNA processing	1	1	248	236	11794	-2.21	0.0	0.01	0.0	ELAVL2
120	GO:0030539 [5]: male genitalia morphogenesis	1	1	248	1	12029	-2.27	0.0	3.22	1.19	HSD17B3
121	GO:0035112 [4]: genitalia morphogenesis	1	1	248	1	12029	-2.27	0.0	3.22	1.19	HSD17B3
122	GO:0045423 [8]: regulation of granulocyte macrophage colony-stimulating factor biosynthesis	1	1	248	1	12029	-2.27	0.0	3.22	1.19	CD80
123	GO:0045627 [9]: positive regulation of T-helper 1 cell differentiation	1	1	248	1	12029	-2.27	0.0	3.22	1.19	CD80
124	GO:0046928 [5]: regulation of neurotransmitter secretion	1	1	248	1	12029	-2.27	0.0	3.22	1.19	KCNMB4
125	GO:0046967 [6]: cytosol to ER transport	1	1	248	1	12029	-2.27	0.0	3.22	1.19	TAP2
126	GO:0001867 [7]: complement activation, lectin pathway	1	1	248	1	12029	-2.27	0.0	3.22	1.19	MBL2
127	GO:0006105 [7]: succinate metabolism	1	1	248	1	12029	-2.27	0.0	3.22	1.19	GAD2
128	GO:0006537 [9]: glutamate biosynthesis	1	1	248	1	12029	-2.27	0.0	3.22	1.19	PRODH2
129	GO:0006540 [8]: glutamate decarboxylation to succinate	1	1	248	1	12029	-2.27	0.0	3.22	1.19	GAD2
130	GO:0007216 [7]: metabotropic glutamate receptor signaling pathway	1	1	248	1	12029	-2.27	0.0	3.22	1.19	GRM6
131	GO:0007588 [4]: excretion	3	3	246	38	11992	-2.3	0.0	3.0	1.11	AQP2 CLCN5 NPHS2
132	GO:0043118 [4]: negative regulation of physiological process	4	4	245	415	11615	-2.33	0.0	0.03	0.0	BTG4 CD40LG POU4F2 SNCA
133	GO:0050879 [4]: organismal movement	7	7	242	173	11857	-2.37	0.0	2.6	1.0	EYA4 GRM6 PAX2 PDE6B PRB1 RLBP1 TULP2
134	GO:0050881 [5]: musculoskeletal movement	7	7	242	173	11857	-2.37	0.0	2.6	1.0	EYA4 GRM6 PAX2 PDE6B PRB1 RLBP1 TULP2
135	GO:0050885 [6]: regulation of balance	7	7	242	173	11857	-2.37	0.0	2.6	1.0	EYA4 GRM6 PAX2 PDE6B PRB1 RLBP1 TULP2
136	GO:0050953 [6]: sensory perception of light	7	7	242	173	11857	-2.37	0.0	2.6	1.0	EYA4 GRM6 PAX2 PDE6B PRB1 RLBP1 TULP2
137	GO:0050957 [6]: equilibrioception	7	7	242	173	11857	-2.37	0.0	2.6	1.0	EYA4 GRM6 PAX2 PDE6B PRB1 RLBP1 TULP2
138	GO:0007601 [7]: visual perception	7	7	242	173	11857	-2.37	0.0	2.6	1.0	EYA4 GRM6 PAX2 PDE6B PRB1 RLBP1 TULP2
139	GO:0016310 [7]: phosphorylation	8	8	241	629	11401	-2.4	0.0	0.05	0.0	AURKC CAMK1G CD80 MAPK8 NEK11 NTRK3 RPS6KA6 TEX14
140	GO:0006928 [4]: cell motility	7	7	242	175	11855	-2.41	0.0	2.56	1.0	CHST4 DNAH3 DNAH7 MAPK8 OPHN1 PSG2 UNC5C
141	GO:0007292 [6]: female gamete generation	2	2	247	16	12014	-2.41	0.0	2.98	1.11	FSHR GDF9
142	GO:0007165 [4]: signal transduction	62	62	187	2764	9266	-2.42	0.0	1.35	0.57	ADORA3 BTRC CBL CCR4 CD40LG CD80 CMKLR1 CNKSR2 CNTNAP1 EDAR EMR3 FSHR GABRB1 GDF9 GNG4 GPR50 GPR63 GRM6 HTR1E IL1RL1 IL5RA IL8RA KCNIP1 KIR2DL4 KLRD1 LALBA MAPK8 MAS1 NCR2 NMBR NPY6R NTRK3 OPHN1 OR10H3 OR12D3 OR1A2 OR1F1 OR1G1 OR2S2 OR5I1 OR6A2 OR7A5 PDE1C PDE6B PDYN PENK PLCB2 PRB1 PTPRJ RAB26 RARB RPS6KA6 SECTM1 SH3GL3 SNX15 SPN STMN4 TAS2R13 TAS2R3 TIAM2 UNC5C WNT16
143	GO:0007608 [7]: perception of smell	9	9	240	255	11775	-2.43	0.0	2.42	0.94	OR10H3 OR12D3 OR1A2 OR1F1 OR1G1 OR2S2 OR5I1 OR6A2 OR7A5
144	GO:0015698 [7]: inorganic anion transport	6	6	243	139	11891	-2.44	0.0	2.59	1.0	CLCN5 COL11A2 MBL2 SLC12A3 SLC17A1 SLC17A7
145	GO:0006519 [5]: amino acid and derivative metabolism	9	9	240	256	11774	-2.44	0.0	2.4	0.94	CCBL1 CHST4 GAD2 HAL PDPR PRODH2 SCLY SLC5A7 SLC7A9
146	GO:0006766 [5]: vitamin metabolism	3	3	246	41	11989	-2.46	0.0	2.82	1.11	NMNAT2 NOX1 RLBP1
147	GO:0007275 [2]: development	41	41	208	1746	10284	-2.47	0.0	1.53	0.59	ADAM21 ADAMTS9 BTG4 CBLN1 CD80 CMKLR1 COL11A2 CSPG5 DRP2 EDAR EYA1 EYA4 FSHR GDF9 HAND1 HOXA11 HSD17B3 IL1RAPL2 L1CAM LECT2 MAS1 MYL4 NHLH1 NTRK3 OPHN1 OR7A5 PAX2 PHEX PHOX2B POU4F2 RPS6KA6 SCML2 SEMA6D SH3GL3 SIX2 SNCA SPN SPP2 THEG UNC5C WNT16
148	GO:0007411 [6]: axon guidance	2	2	247	17	12013	-2.5	0.0	2.89	1.11	OPHN1 UNC5C
149	GO:0006793 [5]: phosphorus metabolism	11	11	238	771	11259	-2.5	0.0	0.08	0.0	AURKC CAMK1G CD80 MAPK8 NEK11 NTRK3 PPM1E PTPRJ RPS6KA6 SLC17A3 TEX14
150	GO:0006796 [6]: phosphate metabolism	11	11	238	771	11259	-2.5	0.0	0.08	0.0	AURKC CAMK1G CD80 MAPK8 NEK11 NTRK3 PPM1E PTPRJ RPS6KA6 SLC17A3 TEX14
151	GO:0051244 [4]: regulation of cellular physiological process	7	7	242	560	11470	-2.54	0.0	0.06	0.0	BCL2L14 BTG4 CASP10 CD40LG CD80 LALBA SNCA
152	GO:0019362 [7]: pyridine nucleotide metabolism	2	2	247	18	12012	-2.59	0.0	2.79	1.09	NMNAT2 NOX1
153	GO:0043119 [4]: positive regulation of physiological process	3	3	246	334	11696	-2.6	0.0	0.03	0.0	CASP10 CD80 LALBA
154	GO:0009987 [2]: cellular process	218	218	31	10729	1301	-2.62	0.0	0.19	0.01	ABCG4 ADAM21 ADAM22 ADAMTS20 ADAMTS6 ADAMTS9 ADORA3 AMPH AQP2 ART1 ATF7 ATP10B ATP7B ATP8B2 AURKC BCL2L14 BTG4 BTRC C8B CA14 CA7 CAMK1G CASP10 CBL CBLN1 CCBL1 CCR4 CD40LG CD80 CD84 CDC5L CDH17 CHAT CHST4 CLCN5 CMKLR1 CNKSR2 CNTNAP1 COL11A2 CPA2 CPB2 CSPG5 CYP1A2 CYP2A7 CYP2B6 CYP2B7P1 CYP2C19 CYP4A11 DEFA6 DNAH3 DNAH7 DNM3 DPF3 EDAR ELAVL2 EMR3 ERCC8 ETV1 EYA1 EYA4 F7 FSHR GABRB1 GAD2 GDF9 GK2 GN…
155	GO:0006954 [5]: inflammatory response	7	7	242	189	11841	-2.65	0.0	2.26	0.9	ADORA3 CCR4 CD40LG CRP IL22 IL8RA MEFV
156	GO:0042330 [5]: taxis	5	5	244	112	11918	-2.65	0.0	2.41	0.94	CCR4 CMKLR1 IL8RA LECT2 SPN
157	GO:0006935 [6]: chemotaxis	5	5	244	112	11918	-2.65	0.0	2.41	0.94	CCR4 CMKLR1 IL8RA LECT2 SPN
158	GO:0015844 [6]: monoamine transport	1	1	248	2	12028	-2.66	0.0	2.82	1.11	SLC18A1
159	GO:0030102 [7]: negative regulation of natural killer cell activity	1	1	248	2	12028	-2.66	0.0	2.82	1.11	KIR3DL1
160	GO:0042253 [7]: granulocyte macrophage colony-stimulating factor biosynthesis	1	1	248	2	12028	-2.66	0.0	2.82	1.11	CD80
161	GO:0045063 [7]: T-helper 1 cell differentiation	1	1	248	2	12028	-2.66	0.0	2.82	1.11	CD80
162	GO:0045190 [8]: isotype switching	1	1	248	2	12028	-2.66	0.0	2.82	1.11	CD40LG
163	GO:0045624 [8]: positive regulation of T-helper cell differentiation	1	1	248	2	12028	-2.66	0.0	2.82	1.11	CD80
164	GO:0045625 [8]: regulation of T-helper 1 cell differentiation	1	1	248	2	12028	-2.66	0.0	2.82	1.11	CD80
165	GO:0045845 [6]: regulation of natural killer cell activity	1	1	248	2	12028	-2.66	0.0	2.82	1.11	KIR3DL1
166	GO:0048002 [6]: antigen presentation, peptide antigen	1	1	248	2	12028	-2.66	0.0	2.82	1.11	TAP2
167	GO:0048004 [7]: antigen presentation, endogenous peptide antigen	1	1	248	2	12028	-2.66	0.0	2.82	1.11	TAP2
168	GO:0051131 [8]: chaperone-mediated protein complex assembly	1	1	248	2	12028	-2.66	0.0	2.82	1.11	THEG
169	GO:0005984 [7]: disaccharide metabolism	1	1	248	2	12028	-2.66	0.0	2.82	1.11	LALBA
170	GO:0006548 [9]: histidine catabolism	1	1	248	2	12028	-2.66	0.0	2.82	1.11	HAL
171	GO:0006562 [9]: proline catabolism	1	1	248	2	12028	-2.66	0.0	2.82	1.11	PRODH2
172	GO:0008291 [6]: acetylcholine metabolism	1	1	248	2	12028	-2.66	0.0	2.82	1.11	SLC5A7
173	GO:0009077 [8]: histidine family amino acid catabolism	1	1	248	2	12028	-2.66	0.0	2.82	1.11	HAL
174	GO:0009583 [7]: detection of light	2	2	247	19	12011	-2.67	0.0	2.71	1.02	GRM6 PDE6B
175	GO:0016064 [6]: humoral defense mechanism (sensu Vertebrata)	5	5	244	114	11916	-2.69	0.0	2.36	0.94	C8B CLEC4E DEFA6 KLRD1 MBL2
176	GO:0045087 [5]: innate immune response	2	2	247	20	12010	-2.74	0.0	2.62	1.0	KIR3DL1 PGLYRP4
177	GO:0001501 [5]: skeletal development	5	5	244	116	11914	-2.74	0.0	2.31	0.93	CMKLR1 COL11A2 LECT2 PHEX SPP2
178	GO:0050794 [3]: regulation of cellular process	12	12	237	780	11250	-2.76	0.0	0.12	0.0	ADAM22 BCL2L14 BTG4 CASP10 CD40LG CD80 CNKSR2 GNG4 LALBA SECTM1 SNCA SPN
179	GO:0007596 [4]: blood coagulation	4	4	245	81	11949	-2.77	0.0	2.36	0.94	CD40LG F7 PROZ SCUBE3
180	GO:0044255 [5]: cellular lipid metabolism	5	5	244	424	11606	-2.8	0.0	0.06	0.0	CYP4A11 HSD17B3 MBTPS2 NMNAT2 PLCB2
181	GO:0006953 [5]: acute-phase response	2	2	247	21	12009	-2.81	0.0	2.55	1.0	CRP IL22
182	GO:0006968 [4]: cellular defense response	4	4	245	83	11947	-2.82	0.0	2.3	0.93	CD80 KIR2DL4 NCR2 SPN
183	GO:0008380 [7]: RNA splicing	1	1	248	197	11833	-2.84	0.0	0.02	0.0	ELAVL2
184	GO:0007582 [2]: physiological process	213	213	36	10249	1781	-2.87	0.0	0.73	0.25	ABCG4 ADAM21 ADAM22 ADAMTS20 ADAMTS6 ADAMTS9 ADORA3 AMPH AQP2 ART1 ATF7 ATP10B ATP7B ATP8B2 AURKC BCL2L14 BTG4 BTRC C5orf4 C8B CA14 CA7 CAMK1G CASP10 CBL CBLN1 CCBL1 CCR4 CD1A CD40LG CD80 CD84 CDC5L CDH17 CHAT CHST4 CLCN5 CLEC4E CMKLR1 COL11A2 CPA2 CPB2 CRP CSPG5 CYP1A2 CYP2A7 CYP2B6 CYP2B7P1 CYP2C19 CYP4A11 DEFA6 DNAH3 DNAH7 DNM3 DPF3 EDAR ELAVL2 ERCC8 ETV1 EYA1 EYA4 F7 GABRB1 GAD2 GK2 GRM6 GSTA…
185	GO:0006733 [7]: oxidoreduction coenzyme metabolism	2	2	247	22	12008	-2.88	0.0	2.47	0.95	NMNAT2 NOX1
186	GO:0009416 [7]: response to light	2	2	247	22	12008	-2.88	0.0	2.47	0.95	GRM6 PDE6B
187	GO:0050817 [3]: coagulation	4	4	245	85	11945	-2.88	0.0	2.24	0.9	CD40LG F7 PROZ SCUBE3
188	GO:0006817 [8]: phosphate transport	4	4	245	86	11944	-2.9	0.0	2.21	0.9	COL11A2 MBL2 SLC17A1 SLC17A7
189	GO:0007586 [4]: digestion	3	3	246	52	11978	-2.92	0.0	2.3	0.93	MEP1B SLC15A1 SLC5A1
190	GO:0007599 [5]: hemostasis	4	4	245	87	11943	-2.92	0.0	2.18	0.9	CD40LG F7 PROZ SCUBE3
191	GO:0042439 [7]: ethanolamine and derivative metabolism	1	1	248	3	12027	-2.93	0.0	2.54	1.0	SLC5A7
192	GO:0006538 [9]: glutamate catabolism	1	1	248	3	12027	-2.93	0.0	2.54	1.0	GAD2
193	GO:0006930 [7]: substrate-bound cell migration, cell extension	1	1	248	3	12027	-2.93	0.0	2.54	1.0	OPHN1
194	GO:0007603 [9]: phototransduction, visible light	1	1	248	3	12027	-2.93	0.0	2.54	1.0	PDE6B
195	GO:0007243 [6]: protein kinase cascade	2	2	247	250	11780	-2.93	0.0	0.03	0.0	MAPK8 SECTM1
196	GO:0050909 [7]: perception of taste	2	2	247	23	12007	-2.94	0.0	2.4	0.94	TAS2R13 TAS2R3
197	GO:0006118 [6]: electron transport	10	10	239	345	11685	-2.94	0.0	1.69	0.68	CYP1A2 CYP2A7 CYP2B6 CYP2B7P1 CYP2C19 CYP4A11 KIF5A KMO NOX1 PDPR
198	GO:0050954 [6]: sensory perception of mechanical stimulus	4	4	245	88	11942	-2.95	0.0	2.15	0.9	COL11A2 ERCC8 EYA1 THRB
199	GO:0007605 [7]: perception of sound	4	4	245	88	11942	-2.95	0.0	2.15	0.9	COL11A2 ERCC8 EYA1 THRB
200	GO:0050982 [7]: detection of mechanical stimulus	4	4	245	89	11941	-2.98	0.0	2.12	0.88	COL11A2 ERCC8 EYA1 THRB
201	GO:0042742 [6]: defense response to bacteria	3	3	246	54	11976	-2.99	0.0	2.22	0.9	DEFA6 LALBA PGLYRP4
202	GO:0051239 [4]: regulation of organismal physiological process	4	4	245	91	11939	-3.02	0.0	2.06	0.86	ADORA3 CD80 KCNMB2 KCNMB4
203	GO:0016192 [5]: vesicle-mediated transport	3	3	246	296	11734	-3.03	0.0	0.06	0.0	AMPH DNM3 STXBP6
204	GO:0000067 [6]: DNA replication and chromosome cycle	1	1	248	184	11846	-3.03	0.0	0.02	0.0	GRM6
205	GO:0006512 [8]: ubiquitin cycle	8	8	241	539	11491	-3.05	0.0	0.14	0.0	BTRC CBL HECW1 MID2 RFPL2 RFPL3 RNF24 UBE2D4
206	GO:0006520 [6]: amino acid metabolism	7	7	242	219	11811	-3.06	0.0	1.74	0.68	CHST4 GAD2 HAL PDPR PRODH2 SCLY SLC7A9
207	GO:0016477 [5]: cell migration	3	3	246	57	11973	-3.08	0.0	2.1	0.87	OPHN1 PSG2 UNC5C
208	GO:0050790 [3]: regulation of enzyme activity	1	1	248	181	11849	-3.09	0.0	0.02	0.0	ADORA3
209	GO:0007155 [4]: cell adhesion	14	14	235	568	11462	-3.09	0.0	1.23	0.54	ADAM22 CD40LG CD84 CDH17 CHST4 CNTNAP1 COL11A2 HABP2 L1CAM PCDHB1 PPFIA2 SIGLEC6 SPN SSX2IP
210	GO:0042221 [6]: response to chemical substance	7	7	242	223	11807	-3.09	0.0	1.68	0.68	CCR4 CMKLR1 DEFA6 IL8RA LECT2 SLC18A1 SPN
211	GO:0006468 [8]: protein amino acid phosphorylation	8	8	241	529	11501	-3.11	0.0	0.15	0.0	AURKC CAMK1G CD80 MAPK8 NEK11 NTRK3 RPS6KA6 TEX14
212	GO:0030199 [5]: collagen fibril organization	1	1	248	4	12026	-3.13	0.0	2.33	0.94	COL11A2
213	GO:0043010 [6]: eye morphogenesis (sensu Vertebrata)	1	1	248	4	12026	-3.13	0.0	2.33	0.94	POU4F2
214	GO:0045086 [9]: positive regulation of interleukin-2 biosynthesis	1	1	248	4	12026	-3.13	0.0	2.33	0.94	CD80
215	GO:0045582 [7]: positive regulation of T-cell differentiation	1	1	248	4	12026	-3.13	0.0	2.33	0.94	CD80
216	GO:0045621 [6]: positive regulation of lymphocyte differentiation	1	1	248	4	12026	-3.13	0.0	2.33	0.94	CD80
217	GO:0045622 [7]: regulation of T-helper cell differentiation	1	1	248	4	12026	-3.13	0.0	2.33	0.94	CD80
218	GO:0048048 [5]: embryonic eye morphogenesis	1	1	248	4	12026	-3.13	0.0	2.33	0.94	POU4F2
219	GO:0050830 [7]: defense response to Gram-positive bacteria	1	1	248	4	12026	-3.13	0.0	2.33	0.94	PGLYRP4
220	GO:0001747 [6]: eye morphogenesis (sensu Mammalia)	1	1	248	4	12026	-3.13	0.0	2.33	0.94	POU4F2
221	GO:0050878 [4]: regulation of body fluids	4	4	245	97	11933	-3.14	0.0	1.9	0.79	CD40LG F7 PROZ SCUBE3
222	GO:0006366 [8]: transcription from Pol II promoter	6	6	243	424	11606	-3.19	0.0	0.14	0.0	ETV1 HAND1 PAX2 POU4F2 SIX2 SP4
223	GO:0006357 [8]: regulation of transcription from Pol II promoter	2	2	247	229	11801	-3.19	0.0	0.05	0.0	POU4F2 SP4
224	GO:0015837 [5]: amine transport	3	3	246	61	11969	-3.2	0.0	1.96	0.81	SLC12A3 SLC18A1 SLC7A9
225	GO:0000279 [6]: M phase	1	1	248	173	11857	-3.21	0.0	0.03	0.0	RAD51L3
226	GO:0006958 [7]: complement activation, classical pathway	2	2	247	28	12002	-3.21	0.0	2.09	0.87	C8B MBL2
227	GO:0015674 [7]: di-, tri-valent inorganic cation transport	4	4	245	102	11928	-3.24	0.0	1.78	0.71	ATP7B SLC11A1 SLC30A3 SLC30A4
228	GO:0008015 [4]: circulation	4	4	245	102	11928	-3.24	0.0	1.78	0.71	ADORA3 KCNMB2 KCNMB4 REN
229	GO:0030155 [4]: regulation of cell adhesion	2	2	247	29	12001	-3.25	0.0	2.04	0.86	ADAM22 SPN
230	GO:0046849 [4]: bone remodeling	2	2	247	29	12001	-3.25	0.0	2.04	0.86	PHEX SPP2
231	GO:0006767 [6]: water-soluble vitamin metabolism	2	2	247	29	12001	-3.25	0.0	2.04	0.86	NMNAT2 NOX1
232	GO:0000375 [8]: RNA splicing, via transesterification reactions	1	1	248	169	11861	-3.27	0.0	0.03	0.0	ELAVL2
233	GO:0000377 [9]: RNA splicing, via transesterification reactions with bulged adenosine as nucleophile	1	1	248	169	11861	-3.27	0.0	0.03	0.0	ELAVL2
234	GO:0000398 [8]: nuclear mRNA splicing, via spliceosome	1	1	248	169	11861	-3.27	0.0	0.03	0.0	ELAVL2
235	GO:0000004 [2]: biological_process unknown	9	9	240	346	11684	-3.28	0.0	1.22	0.54	CDRT1 CER1 DNAH6 MAGEL2 MT4 PIP PRRG3 SCGN TIMP4
236	GO:0019674 [9]: NAD metabolism	1	1	248	5	12025	-3.3	0.0	2.16	0.9	NMNAT2
237	GO:0042093 [6]: T-helper cell differentiation	1	1	248	5	12025	-3.3	0.0	2.16	0.9	CD80
238	GO:0046545 [5]: development of primary female sexual characteristics	1	1	248	5	12025	-3.3	0.0	2.16	0.9	FSHR
239	GO:0046660 [4]: female sex differentiation	1	1	248	5	12025	-3.3	0.0	2.16	0.9	FSHR
240	GO:0050731 [7]: positive regulation of peptidyl-tyrosine phosphorylation	1	1	248	5	12025	-3.3	0.0	2.16	0.9	CD80
241	GO:0006547 [8]: histidine metabolism	1	1	248	5	12025	-3.3	0.0	2.16	0.9	HAL
242	GO:0006857 [6]: oligopeptide transport	1	1	248	5	12025	-3.3	0.0	2.16	0.9	SLC15A1
243	GO:0006929 [6]: substrate-bound cell migration	1	1	248	5	12025	-3.3	0.0	2.16	0.9	OPHN1
244	GO:0008585 [6]: female gonad development	1	1	248	5	12025	-3.3	0.0	2.16	0.9	FSHR
245	GO:0009075 [7]: histidine family amino acid metabolism	1	1	248	5	12025	-3.3	0.0	2.16	0.9	HAL
246	GO:0009253 [8]: peptidoglycan catabolism	1	1	248	5	12025	-3.3	0.0	2.16	0.9	PGLYRP4
247	GO:0009435 [8]: NAD biosynthesis	1	1	248	5	12025	-3.3	0.0	2.16	0.9	NMNAT2
248	GO:0000280 [7]: nuclear division	1	1	248	165	11865	-3.32	0.0	0.03	0.0	RAD51L3
249	GO:0006813 [8]: potassium ion transport	5	5	244	152	11878	-3.33	0.0	1.54	0.59	KCNA5 KCNJ14 KCNMB2 KCNMB4 KCNV1
250	GO:0009308 [5]: amine metabolism	8	8	241	303	11727	-3.34	0.0	1.21	0.53	CHST4 GAD2 HAL PDPR PRODH2 SCLY SLC5A7 SLC7A9
251	GO:0006457 [7]: protein folding	2	2	247	215	11815	-3.35	0.0	0.06	0.0	HSPB3 HSPB6
252	GO:0006091 [5]: generation of precursor metabolites and energy	12	12	237	557	11473	-3.35	0.0	0.72	0.24	CYP1A2 CYP2A7 CYP2B6 CYP2B7P1 CYP2C19 CYP4A11 GAD2 KIF5A KMO NOX1 PDPR PKLR
253	GO:0051243 [5]: negative regulation of cellular physiological process	3	3	246	262	11768	-3.36	0.0	0.1	0.0	BTG4 CD40LG SNCA
254	GO:0046649 [6]: lymphocyte activation	3	3	246	68	11962	-3.37	0.0	1.75	0.68	CD40LG CD80 KIR3DL1
255	GO:0000902 [4]: cellular morphogenesis	1	1	248	161	11869	-3.38	0.0	0.04	0.0	SPN
256	GO:0006959 [5]: humoral immune response	5	5	244	158	11872	-3.4	0.0	1.44	0.58	C8B CLEC4E DEFA6 KLRD1 MBL2
257	GO:0051242 [5]: positive regulation of cellular physiological process	3	3	246	258	11772	-3.41	0.0	0.1	0.0	CASP10 CD80 LALBA
258	GO:0042100 [6]: B-cell proliferation	1	1	248	6	12024	-3.42	0.0	2.01	0.86	CD40LG
259	GO:0042327 [7]: positive regulation of phosphorylation	1	1	248	6	12024	-3.42	0.0	2.01	0.86	CD80
260	GO:0045076 [8]: regulation of interleukin-2 biosynthesis	1	1	248	6	12024	-3.42	0.0	2.01	0.86	CD80
261	GO:0045937 [6]: positive regulation of phosphate metabolism	1	1	248	6	12024	-3.42	0.0	2.01	0.86	CD80
262	GO:0006072 [8]: glycerol-3-phosphate metabolism	1	1	248	6	12024	-3.42	0.0	2.01	0.86	GK2
263	GO:0006278 [7]: RNA-dependent DNA replication	1	1	248	6	12024	-3.42	0.0	2.01	0.86	GRM6
264	GO:0006477 [7]: protein amino acid sulfation	1	1	248	6	12024	-3.42	0.0	2.01	0.86	CHST4
265	GO:0006546 [9]: glycine catabolism	1	1	248	6	12024	-3.42	0.0	2.01	0.86	PDPR
266	GO:0006730 [5]: one-carbon compound metabolism	2	2	247	34	11996	-3.46	0.0	1.8	0.71	CA14 CA7
267	GO:0009892 [5]: negative regulation of metabolism	1	1	248	155	11875	-3.47	0.0	0.04	0.0	POU4F2
268	GO:0016265 [3]: death	9	9	240	465	11565	-3.48	0.0	0.47	0.1	BCL2L14 C8B CASP10 CD40LG EDAR IL24 LALBA SNCA UNC5C
269	GO:0050793 [3]: regulation of development	1	1	248	154	11876	-3.48	0.0	0.04	0.0	CD80
270	GO:0008219 [4]: cell death	9	9	240	461	11569	-3.48	0.0	0.48	0.1	BCL2L14 C8B CASP10 CD40LG EDAR IL24 LALBA SNCA UNC5C
271	GO:0009314 [6]: response to radiation	2	2	247	35	11995	-3.49	0.0	1.76	0.69	GRM6 PDE6B
272	GO:0007218 [7]: neuropeptide signaling pathway	3	3	246	74	11956	-3.5	0.0	1.58	0.61	EMR3 PDYN PENK
273	GO:0012501 [5]: programmed cell death	8	8	241	434	11596	-3.5	0.0	0.39	0.04	BCL2L14 CASP10 CD40LG EDAR IL24 LALBA SNCA UNC5C
274	GO:0005975 [5]: carbohydrate metabolism	7	7	242	401	11629	-3.51	0.0	0.32	0.04	GAD2 GK2 HYAL1 LALBA LCT PGLYRP4 PKLR
275	GO:0006915 [6]: apoptosis	8	8	241	432	11598	-3.51	0.0	0.4	0.04	BCL2L14 CASP10 CD40LG EDAR IL24 LALBA SNCA UNC5C
276	GO:0008610 [6]: lipid biosynthesis	2	2	247	199	11831	-3.53	0.0	0.09	0.0	HSD17B3 NMNAT2
277	GO:0016045 [6]: detection of bacteria	1	1	248	7	12023	-3.54	0.0	1.89	0.79	PGLYRP4
278	GO:0042044 [5]: fluid transport	1	1	248	7	12023	-3.54	0.0	1.89	0.79	AQP2
279	GO:0042094 [7]: interleukin-2 biosynthesis	1	1	248	7	12023	-3.54	0.0	1.89	0.79	CD80
280	GO:0045580 [6]: regulation of T-cell differentiation	1	1	248	7	12023	-3.54	0.0	1.89	0.79	CD80
281	GO:0000270 [7]: peptidoglycan metabolism	1	1	248	7	12023	-3.54	0.0	1.89	0.79	PGLYRP4
282	GO:0001654 [5]: eye morphogenesis	1	1	248	7	12023	-3.54	0.0	1.89	0.79	POU4F2
283	GO:0006560 [8]: proline metabolism	1	1	248	7	12023	-3.54	0.0	1.89	0.79	PRODH2
284	GO:0006833 [6]: water transport	1	1	248	7	12023	-3.54	0.0	1.89	0.79	AQP2
285	GO:0009071 [8]: serine family amino acid catabolism	1	1	248	7	12023	-3.54	0.0	1.89	0.79	PDPR
286	GO:0019932 [6]: second-messenger-mediated signaling	5	5	244	174	11856	-3.54	0.0	1.21	0.53	ADORA3 CCR4 HTR1E NMBR PLCB2
287	GO:0019752 [6]: carboxylic acid metabolism	8	8	241	404	11626	-3.55	0.0	0.51	0.12	CHST4 CYP4A11 GAD2 HAL PDPR PRODH2 SCLY SLC7A9
288	GO:0006082 [5]: organic acid metabolism	8	8	241	406	11624	-3.55	0.0	0.5	0.11	CHST4 CYP4A11 GAD2 HAL PDPR PRODH2 SCLY SLC7A9
289	GO:0006956 [6]: complement activation	2	2	247	37	11993	-3.55	0.0	1.68	0.68	C8B MBL2
290	GO:0007548 [3]: sex differentiation	2	2	247	37	11993	-3.55	0.0	1.68	0.68	FSHR HSD17B3
291	GO:0009064 [7]: glutamine family amino acid metabolism	2	2	247	37	11993	-3.55	0.0	1.68	0.68	GAD2 PRODH2
292	GO:0007200 [7]: G-protein signaling, coupled to IP3 second messenger (phospholipase C activating)	3	3	246	78	11952	-3.56	0.0	1.49	0.59	CCR4 NMBR PLCB2
293	GO:0019953 [4]: sexual reproduction	5	5	244	179	11851	-3.58	0.0	1.15	0.49	ADAM21 FSHR GDF9 OR7A5 THEG
294	GO:0000003 [3]: reproduction	5	5	244	180	11850	-3.59	0.0	1.13	0.49	ADAM21 FSHR GDF9 OR7A5 THEG
295	GO:0048015 [7]: phosphoinositide-mediated signaling	3	3	246	79	11951	-3.59	0.0	1.46	0.59	CCR4 NMBR PLCB2
296	GO:0007517 [5]: muscle development	1	1	248	146	11884	-3.59	0.0	0.05	0.0	MYL4
297	GO:0019735 [7]: antimicrobial humoral response (sensu Vertebrata)	3	3	246	82	11948	-3.63	0.0	1.39	0.57	CLEC4E DEFA6 KLRD1
298	GO:0006260 [6]: DNA replication	1	1	248	143	11887	-3.63	0.0	0.05	0.0	GRM6
299	GO:0007017 [7]: microtubule-based process	1	1	248	143	11887	-3.63	0.0	0.05	0.0	KIF5A
300	GO:0015893 [5]: drug transport	1	1	248	8	12022	-3.63	0.0	1.78	0.71	SLC18A1
301	GO:0006821 [8]: chloride transport	2	2	247	40	11990	-3.65	0.0	1.56	0.6	CLCN5 SLC12A3
302	GO:0006836 [5]: neurotransmitter transport	2	2	247	40	11990	-3.65	0.0	1.56	0.6	SLC18A1 SLC6A5
303	GO:0006631 [6]: fatty acid metabolism	1	1	248	142	11888	-3.65	0.0	0.05	0.0	CYP4A11
304	GO:0016567 [9]: protein ubiquitination	5	5	244	300	11730	-3.65	0.0	0.29	0.04	CBL MID2 RFPL2 RFPL3 RNF24
305	GO:0019730 [6]: antimicrobial humoral response	3	3	246	84	11946	-3.66	0.0	1.35	0.57	CLEC4E DEFA6 KLRD1
306	GO:0045321 [5]: immune cell activation	3	3	246	84	11946	-3.66	0.0	1.35	0.57	CD40LG CD80 KIR3DL1
307	GO:0001775 [4]: cell activation	3	3	246	85	11945	-3.68	0.0	1.33	0.57	CD40LG CD80 KIR3DL1
308	GO:0044262 [6]: cellular carbohydrate metabolism	4	4	245	254	11776	-3.72	0.0	0.26	0.03	GAD2 LALBA PGLYRP4 PKLR
309	GO:0019882 [5]: antigen presentation	2	2	247	43	11987	-3.72	0.0	1.46	0.59	CD1A TAP2
310	GO:0019363 [7]: pyridine nucleotide biosynthesis	1	1	248	9	12021	-3.72	0.0	1.69	0.68	NMNAT2
311	GO:0050730 [6]: regulation of peptidyl-tyrosine phosphorylation	1	1	248	9	12021	-3.72	0.0	1.69	0.68	CD80
312	GO:0001932 [8]: regulation of protein amino acid phosphorylation	1	1	248	9	12021	-3.72	0.0	1.69	0.68	CD80
313	GO:0006739 [9]: NADPH metabolism	1	1	248	9	12021	-3.72	0.0	1.69	0.68	NOX1
314	GO:0006775 [6]: fat-soluble vitamin metabolism	1	1	248	9	12021	-3.72	0.0	1.69	0.68	RLBP1
315	GO:0006776 [7]: vitamin A metabolism	1	1	248	9	12021	-3.72	0.0	1.69	0.68	RLBP1
316	GO:0006825 [9]: copper ion transport	1	1	248	9	12021	-3.72	0.0	1.69	0.68	ATP7B
317	GO:0007159 [7]: leukocyte cell adhesion	1	1	248	9	12021	-3.72	0.0	1.69	0.68	CD40LG
318	GO:0030154 [3]: cell differentiation	5	5	244	209	11821	-3.73	0.0	0.82	0.29	BTG4 CD80 EDAR NHLH1 PAX2
319	GO:0007276 [5]: gametogenesis	4	4	245	144	11886	-3.74	0.0	1.04	0.43	FSHR GDF9 OR7A5 THEG
320	GO:0006066 [5]: alcohol metabolism	3	3	246	217	11813	-3.74	0.0	0.19	0.01	GK2 MBTPS2 PKLR
321	GO:0007565 [5]: pregnancy	2	2	247	45	11985	-3.76	0.0	1.4	0.57	PSG2 PSG6
322	GO:0009719 [4]: response to endogenous stimulus	3	3	246	211	11819	-3.78	0.0	0.21	0.01	ERCC8 NEIL3 RAD51L3
323	GO:0042981 [6]: regulation of apoptosis	5	5	244	245	11785	-3.79	0.0	0.55	0.14	BCL2L14 CASP10 CD40LG LALBA SNCA
324	GO:0043067 [5]: regulation of programmed cell death	5	5	244	247	11783	-3.79	0.0	0.54	0.13	BCL2L14 CASP10 CD40LG LALBA SNCA
325	GO:0009100 [7]: glycoprotein metabolism	1	1	248	132	11898	-3.79	0.0	0.07	0.0	ADAMTS9
326	GO:0006986 [5]: response to unfolded protein	2	2	247	46	11984	-3.79	0.0	1.37	0.57	HSPB3 HSPB6
327	GO:0030101 [7]: natural killer cell activation	1	1	248	10	12020	-3.8	0.0	1.6	0.62	KIR3DL1
328	GO:0045619 [5]: regulation of lymphocyte differentiation	1	1	248	10	12020	-3.8	0.0	1.6	0.62	CD80
329	GO:0006516 [8]: glycoprotein catabolism	1	1	248	10	12020	-3.8	0.0	1.6	0.62	ADAMTS9
330	GO:0045934 [6]: negative regulation of nucleobase, nucleoside, nucleotide and nucleic acid metabolism	1	1	248	131	11899	-3.8	0.0	0.07	0.0	POU4F2
331	GO:0008285 [6]: negative regulation of cell proliferation	1	1	248	130	11900	-3.81	0.0	0.07	0.0	BTG4
332	GO:0009966 [4]: regulation of signal transduction	4	4	245	166	11864	-3.85	0.0	0.79	0.28	CD80 CNKSR2 GNG4 SECTM1
333	GO:0006575 [6]: amino acid derivative metabolism	2	2	247	49	11981	-3.86	0.0	1.28	0.56	CCBL1 SLC5A7
334	GO:0006974 [5]: response to DNA damage stimulus	3	3	246	198	11832	-3.86	0.0	0.25	0.03	ERCC8 NEIL3 RAD51L3
335	GO:0019883 [6]: antigen presentation, endogenous antigen	1	1	248	11	12019	-3.87	0.0	1.52	0.59	TAP2
336	GO:0019885 [6]: antigen processing, endogenous antigen via MHC class I	1	1	248	11	12019	-3.87	0.0	1.52	0.59	TAP2
337	GO:0006957 [7]: complement activation, alternative pathway	1	1	248	11	12019	-3.87	0.0	1.52	0.59	C8B
338	GO:0016337 [5]: cell-cell adhesion	4	4	245	177	11853	-3.88	0.0	0.69	0.23	CD40LG CD84 CDH17 PCDHB1
339	GO:0006461 [7]: protein complex assembly	3	3	246	193	11837	-3.89	0.0	0.27	0.03	SLC7A9 TAP2 THEG
340	GO:0016481 [7]: negative regulation of transcription	1	1	248	123	11907	-3.9	0.0	0.08	0.0	POU4F2
341	GO:0018108 [9]: peptidyl-tyrosine phosphorylation	1	1	248	12	12018	-3.92	0.0	1.45	0.59	CD80
342	GO:0042364 [7]: water-soluble vitamin biosynthesis	1	1	248	12	12018	-3.92	0.0	1.45	0.59	NMNAT2
343	GO:0045597 [5]: positive regulation of cell differentiation	1	1	248	12	12018	-3.92	0.0	1.45	0.59	CD80
344	GO:0046036 [10]: CTP metabolism	1	1	248	12	12018	-3.92	0.0	1.45	0.59	PAX2
345	GO:0046051 [10]: UTP metabolism	1	1	248	12	12018	-3.92	0.0	1.45	0.59	PAX2
346	GO:0050832 [6]: defense response to fungi	1	1	248	12	12018	-3.92	0.0	1.45	0.59	DEFA6
347	GO:0006228 [10]: UTP biosynthesis	1	1	248	12	12018	-3.92	0.0	1.45	0.59	PAX2
348	GO:0006241 [10]: CTP biosynthesis	1	1	248	12	12018	-3.92	0.0	1.45	0.59	PAX2
349	GO:0006471 [8]: protein amino acid ADP-ribosylation	1	1	248	12	12018	-3.92	0.0	1.45	0.59	ART1
350	GO:0006544 [8]: glycine metabolism	1	1	248	12	12018	-3.92	0.0	1.45	0.59	PDPR
351	GO:0007202 [8]: phospholipase C activation	1	1	248	12	12018	-3.92	0.0	1.45	0.59	PLCB2
352	GO:0007215 [6]: glutamate signaling pathway	1	1	248	12	12018	-3.92	0.0	1.45	0.59	GRM6
353	GO:0007530 [3]: sex determination	1	1	248	12	12018	-3.92	0.0	1.45	0.59	HSD17B3
354	GO:0009208 [9]: pyrimidine ribonucleoside triphosphate metabolism	1	1	248	12	12018	-3.92	0.0	1.45	0.59	PAX2
355	GO:0009209 [9]: pyrimidine ribonucleoside triphosphate biosynthesis	1	1	248	12	12018	-3.92	0.0	1.45	0.59	PAX2
356	GO:0050876 [4]: reproductive physiological process	2	2	247	53	11977	-3.93	0.0	1.18	0.51	PSG2 PSG6
357	GO:0009117 [6]: nucleotide metabolism	3	3	246	182	11848	-3.93	0.0	0.32	0.04	NMNAT2 NOX1 PAX2
358	GO:0006281 [6]: DNA repair	3	3	246	179	11851	-3.94	0.0	0.33	0.04	ERCC8 NEIL3 RAD51L3
359	GO:0006865 [6]: amino acid transport	2	2	247	55	11975	-3.96	0.0	1.13	0.49	SLC12A3 SLC7A9
360	GO:0005996 [6]: monosaccharide metabolism	1	1	248	118	11912	-3.97	0.0	0.09	0.0	PKLR
361	GO:0048232 [6]: male gamete generation	3	3	246	119	11911	-3.97	0.0	0.8	0.28	FSHR OR7A5 THEG
362	GO:0007283 [7]: spermatogenesis	3	3	246	119	11911	-3.97	0.0	0.8	0.28	FSHR OR7A5 THEG
363	GO:0009795 [4]: embryonic morphogenesis	1	1	248	13	12017	-3.97	0.0	1.39	0.57	POU4F2
364	GO:0015711 [7]: organic anion transport	1	1	248	13	12017	-3.97	0.0	1.39	0.57	SLC10A1
365	GO:0030217 [5]: T-cell differentiation	1	1	248	13	12017	-3.97	0.0	1.39	0.57	CD80
366	GO:0050870 [8]: positive regulation of T-cell activation	1	1	248	13	12017	-3.97	0.0	1.39	0.57	CD80
367	GO:0051046 [4]: regulation of secretion	1	1	248	13	12017	-3.97	0.0	1.39	0.57	KCNMB4
368	GO:0006284 [7]: base-excision repair	1	1	248	13	12017	-3.97	0.0	1.39	0.57	RAD51L3
369	GO:0007156 [6]: homophilic cell adhesion	3	3	246	125	11905	-4.0	0.0	0.73	0.25	CD84 CDH17 PCDHB1
370	GO:0006936 [3]: muscle contraction	3	3	246	134	11896	-4.01	0.0	0.64	0.19	KCNMB2 MYL4 SCN4A
371	GO:0046903 [3]: secretion	2	2	247	59	11971	-4.01	0.0	1.04	0.43	KCNMB4 PIGR
372	GO:0019318 [7]: hexose metabolism	1	1	248	114	11916	-4.01	0.0	0.1	0.0	PKLR
373	GO:0007167 [6]: enzyme linked receptor protein signaling pathway	3	3	246	148	11882	-4.02	0.0	0.52	0.12	GDF9 NTRK3 PTPRJ
374	GO:0009889 [5]: regulation of biosynthesis	1	1	248	113	11917	-4.03	0.0	0.1	0.0	CD80
375	GO:0019941 [9]: modification-dependent protein catabolism	1	1	248	113	11917	-4.03	0.0	0.1	0.0	BTRC
376	GO:0006511 [10]: ubiquitin-dependent protein catabolism	1	1	248	113	11917	-4.03	0.0	0.1	0.0	BTRC
377	GO:0009618 [7]: response to pathogenic bacteria	1	1	248	14	12016	-4.03	0.0	1.33	0.57	C8B
378	GO:0018212 [9]: peptidyl-tyrosine modification	1	1	248	14	12016	-4.03	0.0	1.33	0.57	CD80
379	GO:0019220 [6]: regulation of phosphate metabolism	1	1	248	14	12016	-4.03	0.0	1.33	0.57	CD80
380	GO:0042325 [7]: regulation of phosphorylation	1	1	248	14	12016	-4.03	0.0	1.33	0.57	CD80
381	GO:0043009 [5]: embryonic development (sensu Vertebrata)	1	1	248	14	12016	-4.03	0.0	1.33	0.57	POU4F2
382	GO:0046039 [10]: GTP metabolism	1	1	248	14	12016	-4.03	0.0	1.33	0.57	PAX2
383	GO:0046661 [4]: male sex differentiation	1	1	248	14	12016	-4.03	0.0	1.33	0.57	HSD17B3
384	GO:0051174 [5]: regulation of phosphorus metabolism	1	1	248	14	12016	-4.03	0.0	1.33	0.57	CD80
385	GO:0001701 [6]: embryonic development (sensu Mammalia)	1	1	248	14	12016	-4.03	0.0	1.33	0.57	POU4F2
386	GO:0006071 [7]: glycerol metabolism	1	1	248	14	12016	-4.03	0.0	1.33	0.57	GK2
387	GO:0006183 [10]: GTP biosynthesis	1	1	248	14	12016	-4.03	0.0	1.33	0.57	PAX2
388	GO:0009110 [6]: vitamin biosynthesis	1	1	248	14	12016	-4.03	0.0	1.33	0.57	NMNAT2
389	GO:0051186 [5]: cofactor metabolism	2	2	247	142	11888	-4.03	0.0	0.23	0.01	NMNAT2 NOX1
390	GO:0009888 [5]: histogenesis	1	1	248	109	11921	-4.07	0.0	0.11	0.0	EDAR
391	GO:0009595 [5]: detection of biotic stimulus	1	1	248	15	12015	-4.07	0.0	1.27	0.56	PGLYRP4
392	GO:0009620 [6]: response to fungi	1	1	248	15	12015	-4.07	0.0	1.27	0.56	DEFA6
393	GO:0016998 [6]: cell wall catabolism	1	1	248	15	12015	-4.07	0.0	1.27	0.56	LALBA
394	GO:0019751 [6]: polyol metabolism	1	1	248	15	12015	-4.07	0.0	1.27	0.56	GK2
395	GO:0030182 [4]: neuron differentiation	1	1	248	15	12015	-4.07	0.0	1.27	0.56	BTG4
396	GO:0042108 [8]: positive regulation of cytokine biosynthesis	1	1	248	15	12015	-4.07	0.0	1.27	0.56	CD80
397	GO:0045762 [5]: positive regulation of adenylate cyclase activity	1	1	248	15	12015	-4.07	0.0	1.27	0.56	ADORA3
398	GO:0051251 [7]: positive regulation of lymphocyte activation	1	1	248	15	12015	-4.07	0.0	1.27	0.56	CD80
399	GO:0007190 [6]: adenylate cyclase activation	1	1	248	15	12015	-4.07	0.0	1.27	0.56	ADORA3
400	GO:0007269 [4]: neurotransmitter secretion	1	1	248	15	12015	-4.07	0.0	1.27	0.56	KCNMB4
401	GO:0009147 [8]: pyrimidine nucleoside triphosphate metabolism	1	1	248	15	12015	-4.07	0.0	1.27	0.56	PAX2
402	GO:0009220 [8]: pyrimidine ribonucleotide biosynthesis	1	1	248	15	12015	-4.07	0.0	1.27	0.56	PAX2
403	GO:0015980 [6]: energy derivation by oxidation of organic compounds	2	2	247	136	11894	-4.08	0.0	0.26	0.03	GAD2 PKLR
404	GO:0007249 [7]: I-kappaB kinase/NF-kappaB cascade	1	1	248	108	11922	-4.08	0.0	0.11	0.0	SECTM1
405	GO:0006417 [6]: regulation of protein biosynthesis	1	1	248	106	11924	-4.1	0.0	0.12	0.0	CD80
406	GO:0009165 [6]: nucleotide biosynthesis	2	2	247	131	11899	-4.11	0.0	0.28	0.04	NMNAT2 PAX2
407	GO:0043068 [6]: positive regulation of programmed cell death	2	2	247	129	11901	-4.11	0.0	0.29	0.04	CASP10 LALBA
408	GO:0030168 [5]: platelet activation	1	1	248	16	12014	-4.11	0.0	1.22	0.54	CD40LG
409	GO:0050867 [6]: positive regulation of cell activation	1	1	248	16	12014	-4.11	0.0	1.22	0.54	CD80
410	GO:0007157 [6]: heterophilic cell adhesion	1	1	248	16	12014	-4.11	0.0	1.22	0.54	CD40LG
411	GO:0007163 [5]: establishment and/or maintenance of cell polarity	1	1	248	16	12014	-4.11	0.0	1.22	0.54	SPN
412	GO:0009084 [8]: glutamine family amino acid biosynthesis	1	1	248	16	12014	-4.11	0.0	1.22	0.54	PRODH2
413	GO:0009218 [8]: pyrimidine ribonucleotide metabolism	1	1	248	16	12014	-4.11	0.0	1.22	0.54	PAX2
414	GO:0016311 [7]: dephosphorylation	2	2	247	128	11902	-4.12	0.0	0.3	0.04	PPM1E PTPRJ
415	GO:0043065 [7]: positive regulation of apoptosis	2	2	247	128	11902	-4.12	0.0	0.3	0.04	CASP10 LALBA
416	GO:0015849 [5]: organic acid transport	2	2	247	71	11959	-4.12	0.0	0.83	0.29	SLC12A3 SLC7A9
417	GO:0046942 [6]: carboxylic acid transport	2	2	247	71	11959	-4.12	0.0	0.83	0.29	SLC12A3 SLC7A9
418	GO:0009309 [6]: amine biosynthesis	2	2	247	71	11959	-4.12	0.0	0.83	0.29	PRODH2 SLC5A7
419	GO:0008202 [6]: steroid metabolism	2	2	247	127	11903	-4.13	0.0	0.3	0.04	HSD17B3 MBTPS2
420	GO:0051188 [6]: cofactor biosynthesis	1	1	248	103	11927	-4.14	0.0	0.13	0.0	NMNAT2
421	GO:0006897 [6]: endocytosis	2	2	247	125	11905	-4.14	0.0	0.31	0.04	AMPH DNM3
422	GO:0012502 [7]: induction of programmed cell death	2	2	247	121	11909	-4.15	0.0	0.33	0.04	CASP10 LALBA
423	GO:0006917 [8]: induction of apoptosis	2	2	247	121	11909	-4.15	0.0	0.33	0.04	CASP10 LALBA
424	GO:0006470 [8]: protein amino acid dephosphorylation	2	2	247	122	11908	-4.15	0.0	0.33	0.04	PPM1E PTPRJ
425	GO:0019835 [5]: cytolysis	1	1	248	17	12013	-4.15	0.0	1.18	0.51	C8B
426	GO:0045727 [7]: positive regulation of protein biosynthesis	1	1	248	17	12013	-4.15	0.0	1.18	0.51	CD80
427	GO:0006643 [6]: membrane lipid metabolism	2	2	247	119	11911	-4.16	0.0	0.35	0.04	NMNAT2 PLCB2
428	GO:0006732 [6]: coenzyme metabolism	2	2	247	118	11912	-4.17	0.0	0.35	0.04	NMNAT2 NOX1
429	GO:0006644 [7]: phospholipid metabolism	2	2	247	79	11951	-4.17	0.0	0.71	0.24	NMNAT2 PLCB2
430	GO:0042088 [7]: T-helper 1 type immune response	1	1	248	18	12012	-4.19	0.0	1.13	0.49	CD80
431	GO:0051094 [4]: positive regulation of development	1	1	248	18	12012	-4.19	0.0	1.13	0.49	CD80
432	GO:0001819 [7]: positive regulation of cytokine production	1	1	248	18	12012	-4.19	0.0	1.13	0.49	CD80
433	GO:0007131 [7]: meiotic recombination	1	1	248	18	12012	-4.19	0.0	1.13	0.49	RAD51L3
434	GO:0007223 [7]: frizzled-2 signaling pathway	1	1	248	18	12012	-4.19	0.0	1.13	0.49	WNT16
435	GO:0016052 [6]: carbohydrate catabolism	2	2	247	85	11945	-4.19	0.0	0.64	0.19	PGLYRP4 PKLR
436	GO:0044275 [7]: cellular carbohydrate catabolism	2	2	247	85	11945	-4.19	0.0	0.64	0.19	PGLYRP4 PKLR
437	GO:0009967 [5]: positive regulation of signal transduction	2	2	247	88	11942	-4.2	0.0	0.6	0.17	CD80 SECTM1
438	GO:0016055 [6]: Wnt receptor signaling pathway	2	2	247	86	11944	-4.2	0.0	0.62	0.19	BTRC WNT16
439	GO:0019935 [7]: cyclic-nucleotide-mediated signaling	2	2	247	97	11933	-4.2	0.0	0.51	0.12	ADORA3 HTR1E
440	GO:0006916 [8]: anti-apoptosis	2	2	247	90	11940	-4.2	0.0	0.58	0.15	CD40LG SNCA
441	GO:0043066 [7]: negative regulation of apoptosis	2	2	247	101	11929	-4.2	0.0	0.48	0.1	CD40LG SNCA
442	GO:0007169 [7]: transmembrane receptor protein tyrosine kinase signaling pathway	2	2	247	101	11929	-4.2	0.0	0.48	0.1	NTRK3 PTPRJ
443	GO:0043069 [6]: negative regulation of programmed cell death	2	2	247	102	11928	-4.21	0.0	0.47	0.1	CD40LG SNCA
444	GO:0006092 [7]: main pathways of carbohydrate metabolism	2	2	247	91	11939	-4.21	0.0	0.57	0.15	GAD2 PKLR
445	GO:0007187 [7]: G-protein signaling, coupled to cyclic nucleotide second messenger	2	2	247	91	11939	-4.21	0.0	0.57	0.15	ADORA3 HTR1E
446	GO:0042087 [6]: cell-mediated immune response	1	1	248	19	12011	-4.21	0.0	1.09	0.46	CD80
447	GO:0007189 [9]: G-protein signaling, adenylate cyclase activating pathway	1	1	248	19	12011	-4.21	0.0	1.09	0.46	ADORA3
448	GO:0007602 [8]: phototransduction	1	1	248	19	12011	-4.21	0.0	1.09	0.46	PDE6B
449	GO:0050863 [7]: regulation of T-cell activation	1	1	248	20	12010	-4.24	0.0	1.05	0.43	CD80
450	GO:0006100 [8]: tricarboxylic acid cycle intermediate metabolism	1	1	248	20	12010	-4.24	0.0	1.05	0.43	GAD2
451	GO:0006826 [9]: iron ion transport	1	1	248	20	12010	-4.24	0.0	1.05	0.43	SLC11A1
452	GO:0009792 [4]: embryonic development (sensu Metazoa)	1	1	248	21	12009	-4.27	0.0	1.01	0.43	POU4F2
453	GO:0009891 [6]: positive regulation of biosynthesis	1	1	248	21	12009	-4.27	0.0	1.01	0.43	CD80
454	GO:0042401 [7]: biogenic amine biosynthesis	1	1	248	21	12009	-4.27	0.0	1.01	0.43	SLC5A7
455	GO:0045137 [4]: development of primary sexual characteristics	1	1	248	21	12009	-4.27	0.0	1.01	0.43	FSHR
456	GO:0046651 [5]: lymphocyte proliferation	1	1	248	21	12009	-4.27	0.0	1.01	0.43	CD40LG
457	GO:0006221 [7]: pyrimidine nucleotide biosynthesis	1	1	248	21	12009	-4.27	0.0	1.01	0.43	PAX2
458	GO:0007127 [9]: meiosis I	1	1	248	21	12009	-4.27	0.0	1.01	0.43	RAD51L3
459	GO:0007128 [10]: meiotic prophase I	1	1	248	21	12009	-4.27	0.0	1.01	0.43	RAD51L3
460	GO:0008016 [5]: regulation of heart contraction rate	1	1	248	21	12009	-4.27	0.0	1.01	0.43	ADORA3
461	GO:0008406 [5]: gonad development	1	1	248	21	12009	-4.27	0.0	1.01	0.43	FSHR
462	GO:0009306 [4]: protein secretion	1	1	248	21	12009	-4.27	0.0	1.01	0.43	PIGR
463	GO:0045786 [7]: negative regulation of cell cycle	1	1	248	89	11941	-4.28	0.0	0.17	0.0	RECK
464	GO:0006725 [5]: aromatic compound metabolism	1	1	248	89	11941	-4.28	0.0	0.17	0.0	KMO
465	GO:0009108 [7]: coenzyme biosynthesis	1	1	248	89	11941	-4.28	0.0	0.17	0.0	NMNAT2
466	GO:0016066 [5]: cellular defense response (sensu Vertebrata)	1	1	248	22	12008	-4.29	0.0	0.98	0.4	CD80
467	GO:0045892 [8]: negative regulation of transcription, DNA-dependent	1	1	248	87	11943	-4.3	0.0	0.18	0.0	POU4F2
468	GO:0006399 [6]: tRNA metabolism	1	1	248	87	11943	-4.3	0.0	0.18	0.0	GTPBP3
469	GO:0042828 [6]: response to pathogen	1	1	248	23	12007	-4.31	0.0	0.94	0.37	C8B
470	GO:0007507 [5]: heart development	1	1	248	23	12007	-4.31	0.0	0.94	0.37	HAND1
471	GO:0030705 [6]: cytoskeleton-dependent intracellular transport	1	1	248	85	11945	-4.31	0.0	0.19	0.01	KIF5A
472	GO:0043085 [4]: positive regulation of enzyme activity	1	1	248	85	11945	-4.31	0.0	0.19	0.01	ADORA3
473	GO:0007018 [7]: microtubule-based movement	1	1	248	85	11945	-4.31	0.0	0.19	0.01	KIF5A
474	GO:0009259 [7]: ribonucleotide metabolism	1	1	248	85	11945	-4.31	0.0	0.19	0.01	PAX2
475	GO:0042398 [6]: amino acid derivative biosynthesis	1	1	248	24	12006	-4.34	0.0	0.91	0.35	SLC5A7
476	GO:0016042 [5]: lipid catabolism	1	1	248	82	11948	-4.34	0.0	0.2	0.01	PLCB2
477	GO:0006006 [8]: glucose metabolism	1	1	248	82	11948	-4.34	0.0	0.2	0.01	PKLR
478	GO:0006163 [7]: purine nucleotide metabolism	1	1	248	82	11948	-4.34	0.0	0.2	0.01	PAX2
479	GO:0042035 [7]: regulation of cytokine biosynthesis	1	1	248	25	12005	-4.35	0.0	0.88	0.33	CD80
480	GO:0042493 [7]: response to drug	1	1	248	25	12005	-4.35	0.0	0.88	0.33	SLC18A1
481	GO:0000096 [6]: sulfur amino acid metabolism	1	1	248	25	12005	-4.35	0.0	0.88	0.33	CHST4
482	GO:0006939 [4]: smooth muscle contraction	1	1	248	25	12005	-4.35	0.0	0.88	0.33	KCNMB2
483	GO:0008277 [5]: regulation of G-protein coupled receptor protein signaling pathway	1	1	248	25	12005	-4.35	0.0	0.88	0.33	GNG4
484	GO:0009893 [5]: positive regulation of metabolism	1	1	248	81	11949	-4.35	0.0	0.2	0.01	CD80
485	GO:0043122 [5]: regulation of I-kappaB kinase/NF-kappaB cascade	1	1	248	81	11949	-4.35	0.0	0.2	0.01	SECTM1
486	GO:0009260 [7]: ribonucleotide biosynthesis	1	1	248	81	11949	-4.35	0.0	0.2	0.01	PAX2
487	GO:0000165 [7]: MAPKKK cascade	1	1	248	80	11950	-4.36	0.0	0.21	0.01	MAPK8
488	GO:0042113 [7]: B-cell activation	1	1	248	26	12004	-4.37	0.0	0.86	0.31	CD40LG
489	GO:0051247 [6]: positive regulation of protein metabolism	1	1	248	26	12004	-4.37	0.0	0.86	0.31	CD80
490	GO:0006164 [7]: purine nucleotide biosynthesis	1	1	248	79	11951	-4.37	0.0	0.21	0.01	PAX2
491	GO:0043123 [6]: positive regulation of I-kappaB kinase/NF-kappaB cascade	1	1	248	78	11952	-4.38	0.0	0.22	0.01	SECTM1
492	GO:0009150 [8]: purine ribonucleotide metabolism	1	1	248	78	11952	-4.38	0.0	0.22	0.01	PAX2
493	GO:0001817 [6]: regulation of cytokine production	1	1	248	27	12003	-4.39	0.0	0.83	0.29	CD80
494	GO:0042089 [6]: cytokine biosynthesis	1	1	248	28	12002	-4.4	0.0	0.8	0.28	CD80
495	GO:0042107 [5]: cytokine metabolism	1	1	248	28	12002	-4.4	0.0	0.8	0.28	CD80
496	GO:0051249 [6]: regulation of lymphocyte activation	1	1	248	28	12002	-4.4	0.0	0.8	0.28	CD80
497	GO:0001503 [5]: ossification	1	1	248	28	12002	-4.4	0.0	0.8	0.28	PHEX
498	GO:0009152 [8]: purine ribonucleotide biosynthesis	1	1	248	75	11955	-4.4	0.0	0.24	0.01	PAX2
499	GO:0045761 [4]: regulation of adenylate cyclase activity	1	1	248	29	12001	-4.41	0.0	0.78	0.28	ADORA3
500	GO:0006220 [7]: pyrimidine nucleotide metabolism	1	1	248	29	12001	-4.41	0.0	0.78	0.28	PAX2
501	GO:0007179 [8]: transforming growth factor beta receptor signaling pathway	1	1	248	29	12001	-4.41	0.0	0.78	0.28	GDF9
502	GO:0009069 [7]: serine family amino acid metabolism	1	1	248	29	12001	-4.41	0.0	0.78	0.28	PDPR
503	GO:0016051 [6]: carbohydrate biosynthesis	1	1	248	73	11957	-4.41	0.0	0.25	0.02	LALBA
504	GO:0006818 [5]: hydrogen transport	1	1	248	72	11958	-4.42	0.0	0.25	0.03	NOX1
505	GO:0015992 [6]: proton transport	1	1	248	71	11959	-4.42	0.0	0.26	0.03	NOX1
506	GO:0030097 [5]: hemopoiesis	1	1	248	71	11959	-4.42	0.0	0.26	0.03	CD80
507	GO:0007398 [6]: ectoderm development	1	1	248	71	11959	-4.42	0.0	0.26	0.03	EDAR
508	GO:0018193 [8]: peptidyl-amino acid modification	1	1	248	30	12000	-4.43	0.0	0.75	0.26	CD80
509	GO:0030333 [5]: antigen processing	1	1	248	31	11999	-4.43	0.0	0.73	0.25	TAP2
510	GO:0050865 [5]: regulation of cell activation	1	1	248	31	11999	-4.43	0.0	0.73	0.25	CD80
511	GO:0001816 [5]: cytokine production	1	1	248	31	11999	-4.43	0.0	0.73	0.25	CD80
512	GO:0006941 [4]: striated muscle contraction	1	1	248	31	11999	-4.43	0.0	0.73	0.25	MYL4
513	GO:0030098 [4]: lymphocyte differentiation	1	1	248	32	11998	-4.44	0.0	0.71	0.24	CD80
514	GO:0008217 [5]: regulation of blood pressure	1	1	248	32	11998	-4.44	0.0	0.71	0.24	REN
515	GO:0009141 [7]: nucleoside triphosphate metabolism	1	1	248	69	11961	-4.44	0.0	0.27	0.03	PAX2
516	GO:0051246 [5]: regulation of protein metabolism	1	1	248	67	11963	-4.45	0.0	0.28	0.04	CD80
517	GO:0006310 [6]: DNA recombination	1	1	248	67	11963	-4.45	0.0	0.28	0.04	RAD51L3
518	GO:0007160 [5]: cell-matrix adhesion	1	1	248	66	11964	-4.45	0.0	0.29	0.04	PPFIA2
519	GO:0009144 [8]: purine nucleoside triphosphate metabolism	1	1	248	66	11964	-4.45	0.0	0.29	0.04	PAX2
520	GO:0009199 [8]: ribonucleoside triphosphate metabolism	1	1	248	66	11964	-4.45	0.0	0.29	0.04	PAX2
521	GO:0009205 [9]: purine ribonucleoside triphosphate metabolism	1	1	248	66	11964	-4.45	0.0	0.29	0.04	PAX2
522	GO:0007420 [7]: brain development	1	1	248	33	11997	-4.46	0.0	0.69	0.23	UNC5C
523	GO:0046164 [6]: alcohol catabolism	1	1	248	65	11965	-4.46	0.0	0.3	0.04	PKLR
524	GO:0046365 [7]: monosaccharide catabolism	1	1	248	65	11965	-4.46	0.0	0.3	0.04	PKLR
525	GO:0046467 [7]: membrane lipid biosynthesis	1	1	248	65	11965	-4.46	0.0	0.3	0.04	NMNAT2
526	GO:0006800 [5]: oxygen and reactive oxygen species metabolism	1	1	248	65	11965	-4.46	0.0	0.3	0.04	MBL2
527	GO:0019320 [8]: hexose catabolism	1	1	248	64	11966	-4.46	0.0	0.31	0.04	PKLR
528	GO:0009451 [6]: RNA modification	1	1	248	64	11966	-4.46	0.0	0.31	0.04	GTPBP3
529	GO:0050778 [6]: positive regulation of immune response	1	1	248	34	11996	-4.47	0.0	0.67	0.21	CD80
530	GO:0000122 [9]: negative regulation of transcription from Pol II promoter	1	1	248	63	11967	-4.47	0.0	0.31	0.04	POU4F2
531	GO:0009142 [7]: nucleoside triphosphate biosynthesis	1	1	248	63	11967	-4.47	0.0	0.31	0.04	PAX2
532	GO:0042110 [7]: T-cell activation	1	1	248	35	11995	-4.47	0.0	0.65	0.2	CD80
533	GO:0051240 [5]: positive regulation of organismal physiological process	1	1	248	35	11995	-4.47	0.0	0.65	0.2	CD80
534	GO:0007178 [7]: transmembrane receptor protein serine/threonine kinase signaling pathway	1	1	248	36	11994	-4.48	0.0	0.63	0.19	GDF9
535	GO:0008544 [7]: epidermis development	1	1	248	62	11968	-4.48	0.0	0.32	0.04	EDAR
536	GO:0009145 [8]: purine nucleoside triphosphate biosynthesis	1	1	248	62	11968	-4.48	0.0	0.32	0.04	PAX2
537	GO:0009201 [8]: ribonucleoside triphosphate biosynthesis	1	1	248	62	11968	-4.48	0.0	0.32	0.04	PAX2
538	GO:0009206 [9]: purine ribonucleoside triphosphate biosynthesis	1	1	248	62	11968	-4.48	0.0	0.32	0.04	PAX2
539	GO:0007254 [8]: JNK cascade	1	1	248	37	11993	-4.48	0.0	0.61	0.18	MAPK8
540	GO:0007204 [8]: cytosolic calcium ion concentration elevation	1	1	248	38	11992	-4.48	0.0	0.6	0.17	CCR4
541	GO:0016125 [6]: sterol metabolism	1	1	248	60	11970	-4.49	0.0	0.34	0.04	MBTPS2
542	GO:0006694 [7]: steroid biosynthesis	1	1	248	61	11969	-4.49	0.0	0.33	0.04	HSD17B3
543	GO:0007050 [7]: cell cycle arrest	1	1	248	59	11971	-4.49	0.0	0.34	0.04	BTG4
544	GO:0007338 [6]: fertilization (sensu Metazoa)	1	1	248	39	11991	-4.49	0.0	0.58	0.15	ADAM21
545	GO:0019933 [8]: cAMP-mediated signaling	1	1	248	57	11973	-4.5	0.0	0.36	0.04	ADORA3
546	GO:0009790 [3]: embryonic development	1	1	248	58	11972	-4.5	0.0	0.35	0.04	POU4F2
547	GO:0045935 [6]: positive regulation of nucleobase, nucleoside, nucleotide and nucleic acid metabolism	1	1	248	55	11975	-4.5	0.0	0.38	0.04	CD80
548	GO:0006007 [9]: glucose catabolism	1	1	248	55	11975	-4.5	0.0	0.38	0.04	PKLR
549	GO:0008203 [7]: cholesterol metabolism	1	1	248	55	11975	-4.5	0.0	0.38	0.04	MBTPS2
550	GO:0009566 [5]: fertilization	1	1	248	41	11989	-4.5	0.0	0.55	0.14	ADAM21
551	GO:0030198 [4]: extracellular matrix organization and biogenesis	1	1	248	41	11989	-4.5	0.0	0.55	0.14	COL11A2
552	GO:0043062 [3]: extracellular structure organization and biogenesis	1	1	248	41	11989	-4.5	0.0	0.55	0.14	COL11A2
553	GO:0050776 [5]: regulation of immune response	1	1	248	56	11974	-4.5	0.0	0.37	0.04	CD80
554	GO:0007188 [8]: G-protein signaling, coupled to cAMP nucleotide second messenger	1	1	248	56	11974	-4.5	0.0	0.37	0.04	ADORA3
555	GO:0006979 [5]: response to oxidative stress	1	1	248	46	11984	-4.51	0.0	0.48	0.1	MBL2
556	GO:0006400 [7]: tRNA modification	1	1	248	54	11976	-4.51	0.0	0.39	0.04	GTPBP3
557	GO:0006096 [8]: glycolysis	1	1	248	45	11985	-4.51	0.0	0.49	0.11	PKLR
558	GO:0006576 [6]: biogenic amine metabolism	1	1	248	44	11986	-4.51	0.0	0.51	0.12	SLC5A7
559	GO:0006805 [5]: xenobiotic metabolism	1	1	248	44	11986	-4.51	0.0	0.51	0.12	DEFA6
560	GO:0007126 [8]: meiosis	1	1	248	44	11986	-4.51	0.0	0.51	0.12	RAD51L3
561	GO:0045941 [7]: positive regulation of transcription	1	1	248	51	11979	-4.51	0.0	0.42	0.07	CD80
562	GO:0006790 [5]: sulfur metabolism	1	1	248	51	11979	-4.51	0.0	0.42	0.07	CHST4
563	GO:0008654 [8]: phospholipid biosynthesis	1	1	248	51	11979	-4.51	0.0	0.42	0.07	NMNAT2
564	GO:0008652 [7]: amino acid biosynthesis	1	1	248	50	11980	-4.52	0.0	0.43	0.07	PRODH2
565	GO:0045595 [4]: regulation of cell differentiation	1	1	248	47	11983	-4.52	0.0	0.47	0.1	CD80
566	GO:0009410 [7]: response to xenobiotic stimulus	1	1	248	47	11983	-4.52	0.0	0.47	0.1	DEFA6
